# Supplementary material for: Transcriptional and functional characterization in the terpenoid precursor pathway of the early land plant Physcomitrium patens
Source: Plant Biol (Stuttg). 2024 Nov 27;27(1):29–39. doi: 10.1111/plb.13741 (PMC11656282; doi:10.1111/plb.13741)
Supplement: Supplementary file 1 — Table S1. List of DXS accession numbers. [file PLB-27-29-s009.xlsx]

## Sheet: Supplemental Table S1
Taxa			Species	ID
Charophyta			B. braunii	Bobra.0051s0039.1.p
			C. variabilis	XP_005843866.1
			C.subellipsoideaC	16525
			C.zofingiensis	Cz02g35280.t1
			V.carteri	Vocar.0051s0010.1.p
			M.pusilla	27342608
			Micromonas sp	27385757
			O. lucimarinus	27414519
			D.salina	Dusal.0398s00010
Bryophyta			C. purpureus	CepurR40.9G034700
			P.patens	Pp3c1_11090
				Pp3c2_27550
				Pp3c7_8920
				Pp3c1_11090
			S. fallax	Sphfalx09G010900
				Sphfalx17G034900
				Sphfalx07G067600
			S. magillanicum	Sphmag07G088000
				Sphmag09G101600
				Sphmag16G008000
				Sphmag17G033000
			M.polymorpha	Mapoly0070s0009
				Mapoly0015s0196
Tacheophyta			S. moellendorfii	143534
				268187
			A. thaliana	AT4G21500
				AT4G15560
				AT5G11380
			S. lycopersicum	Solyc01g067890
				Solyc11g010850
			P. trichocarpa	Potri.007G058500
				Potri.008G196500
				Potri.010G015200
			S. miltoriza	AEZ55686.1
				ACQ66107.1
			G. bilboa	AY494185
				AY494185
			O. sativa	NM_001062059
				NM_001065621
				EEE65067.1
			N. tabacum	ACF60511
			R. communis	XP_015573388.1
				XP_002533688.1
				XP_002532384.1
			E.grandi	Eucgr.I00566.1
				Eucgr.H03664.1
				Eucgr.C01793.1
			M. domestica	MD15G1309900
				MD15G1119100
				MD13G1175400
				MD16G1177200
				MD08G1142600
			S. alba	Sialb.0203s0071.1.p
				Sialb.0013s0834.1.p
				Sialb.0009s1073.1.p
				Sialb.0375s0075.1.p
				Sialb.0011s0438.1.p
				Sialb.0001s0467.1.p
				Sialb.0541s0060.1.p
			B. rapa	Brara.C03837.1.p
				Brara.C04444.1.p
				Brara.J02235.1.p
			B.hybridum	Brahy.D01G0740500.1.p
				Brahy.S08G0129300.1.p
				Brahy.S06G0201400.1.p
				Brahy.D02G0354600.1.p
			P.hallii	Pahal.B00981.1
				Pahal.C03040.1
				Pahal.J00226.1
			A.comosus	Aco017444.1
				Aco009768.1
				Aco014946.1
			B.vulgaris	EL10Ac2g02576.1
				EL10Ac6g15182.1
				EL10Ac3g06524.1
			C.sativus	Cucsa.260240.1
				Cucsa.092200.1
				Cucsa.162160.1
				Cucsa.363360.1
			O. sativus	LOC_Os06g05100.1
				LOC_Os05g33840.1
				LOC_Os07g09190.1
			C. richardii	Ceric.25G018600.1.p
				Ceric.03G098900.1.p
				Ceric.03G088900.1.p
				Ceric.28G050500.1.p
			D. complanatum	Dicom.Y417900.1.p
				Dicom.08G110300.1.p
				Dicom.15G012900.1.p
				Dicom.21G044500.1.p
			T.plicata	Thupl.29379857s0005.1.p
				Thupl.29379753s0009.1.p
				Thupl.29377322s0003.1.p
				Thupl.29381756s0001.1.p
			A.coerulea	Aqcoe7G210800.1.p
				Aqcoe2G318400.1.p
				Aqcoe6G089700.1.p
			N.colorata	Nycol.I01008.1.p
				Nycol.F00374.1.p
				Nycol.E01239.1.p
			A.occidentale	Anaoc.0019s0904.1.p
				Anaoc.0001s1434.1.p
				Anaoc.0019s0196.1.p
			A.hypogaea	arahy.Tifrunner.gnm1.ann1.I8UD53.2
				arahy.Tifrunner.gnm1.ann1.RRZ6LI.1
				arahy.Tifrunner.gnm1.ann1.00UVWE.1
				arahy.Tifrunner.gnm1.ann1.E471WB.2
				arahy.Tifrunner.gnm1.ann1.E4EAWN.1
				arahy.Tifrunner.gnm1.ann1.Z8U3KU.1
				arahy.Tifrunner.gnm1.ann1.E5IAKT.1
				arahy.Tifrunner.gnm1.ann1.UN6GTT.1
				arahy.Tifrunner.gnm1.ann1.1181X5.1
			B.platyphylla	BPChr10G03371
				BPChr04G23786
				BPChr01G25039
				BPChr01G00046
			C. papaya	evm.model.supercontig_16.90
			C.illinoinensis	Caril.02G088600.1.p
				Caril.07G044400.1.p
				Caril.01G150700.1.p
				Caril.07G215900.1.p
				Caril.07G186200.1.p
			C. dentana	Caden.02G162600.1.p
				Caden.02G104300.1.p
				Caden.02G042300.1.p
				Caden.01G388600.1.p
			C. arietinum	Ca_01784
				Ca_28203
				Ca_00548
				Ca_06812
				Ca_12332
			C.citriodora	Cocit.H1525.1.p
				Cocit.K0946.1.p
				Cocit.L2334.1.p
				Cocit.J0348.1.p
			F. vesca	FvH4_2g29720.t1
				FvH4_1g19340.t1
				FvH4_4g16950.t1
			F.x ananassa	Fxa1Cg101735.1
				Fxa2Bg202775.1
				Fxa4Ag101691.1
				Fxa1Dg201628.1
				Fxa1Ag101758.1
				Fxa1Bg201642.1
				Fxa4Dg101305.1
				Fxa4Cg201410.1
				Fxa4Bg101639.1
				Fxa2Ag102938.1
				Fxa2Cg201123.1
				Fxa2Dg202560.1
			G. soja	GlysoPI483463.09G158600.1.p
				GlysoPI483463.17G061200.1.p
				GlysoPI483463.08G245500.1.p
				GlysoPI483463.18G115300.1.p
				GlysoPI483463.06G064500.1.p
				GlysoPI483463.13G173000.1.p
				GlysoPI483463.08G245600.1.p
				GlysoPI483463.17G019600.1.p
			L. philippensis	Liphi.09G125200.1.p
				Liphi.10G057100.1.p
				Liphi.03G050400.1.p
				Liphi.12G027600.1.p
				Liphi.16G087100.1.p
				Liphi.04G013100.1.p
