# Supplementary material for: Transcriptional and functional characterization in the terpenoid precursor pathway of the early land plant Physcomitrium patens
Source: Plant Biol (Stuttg). 2024 Nov 27;27(1):29–39. doi: 10.1111/plb.13741 (PMC11656282; doi:10.1111/plb.13741)
Supplement: Supplementary file 2 — Table S2. List of qRT‐PCR primers. [file PLB-27-29-s004.xlsx]

## Sheet: Supplemental Table S2
Gene ID	Primer	Sequence
Pp1s22_310V6.1	DXS1.1_F	GTC ACA GTT CCA CCA GTA TCT C
	DXS1.1_R	TCATAGCGCCATCACCAATAA
Pp1s139_98V6.1	DXS1.2_F	GGAGGGTTCTATTGGAGGTTTC
	DXS1.2_R	GTAGCGATCAGGAAGCACAA
Pp1s42_48V6.1	DXS1.3_F	GAC TGC TAC ACA AGC CTA TAC C
	DXS1.3_R	CCT CCC ATA GCT GCA TGT ATT C
Pp1s11_262V6.1	DXS1.4_F	GTC GAA CTG CCT GCA AAT AAC
	DXS1.4_R	CAC CAT AGT ACC GTA TCC CAA C
Pp1s62_157V6.1	DXR1_F	GTC CGA AAC CTA TCT CCC TTA TC
	DXR1_R	CAA AGC CAC GAC CTT GAA TTT AT
Pp1s52_261V6	DHN_F	TAC TCC GAT CCC GCT ACAA
	DHN_R	CCC ATG CTT CTT TCC TTC CT
Pp1s73_243V6.1	DXR2_F	ACA AGG GTC TGG AAG TGA TTG
	DXR2_R	CGT CTC CAC CAT GGA ATG AAT A
Pp1s154_103V6.1	HMGS1_F	CCACCCTTGTGCATAACAAATC
	HMGS1_R	TGAAGCAAGTCCACTACCATAC
Pp1s180_129V6.1	HMGS2_F	CTCAAGCTTCGCTTGGTATCT
	HMGS2_R	CTG TGT CTG TGG GAG ATT GTA G
Pp1s139_2V6.1	HMGR1_F	CTG TGT CTG TGG GAG ATT GTA G
	HMGR1_R	CGCTCTTGCCGATGAAGTAT
Pp1s1_155V6.1	HMGR2_F	GGC GAT GTT CCT TCG TAC TC
	HMGR2_R	CGACCTTCCTGTGGTCATTT
Pp1s28_399V6.1	IDI_F	CGA TGA GTG TAT ACT GGT GGA TG
	IDI_R	AGAAGGAGAACTTGCTGC
Pp1s40_228V6	ENAI_F	ATG GAT CGG ACT GGA GAC ATA
	ENA_R	GCGAGCACTAGAACCCTTAAA
Pp1s500_4V6.1	PAL1_F	TGG GGA GCT TAT TGT CGT CG
	PAL1_R	TCTCGGATGGCAGGAGTTA
Pp1s518_6V6	NPR1_F	CAGCTCTGGAAGAAGTGAGAA
	NPR1_R	CAGTGCTCTGTGAATTCGTTTG
Pp1s1_405V6	OPR3_F	TTG TCA GCT TTG GCA TGT CG
	OPR3_R	ATCCCGCTTCGATGGCTTTA
Pp1s198_154V6	Actin_F	GGA CTT CGA GCA GGA GTT
	Actin_R	TCATTATCGAGTTGTACGTCG
