# Supplementary material for: Transcriptional and functional characterization in the terpenoid precursor pathway of the early land plant Physcomitrium patens
Source: Plant Biol (Stuttg). 2024 Nov 27;27(1):29–39. doi: 10.1111/plb.13741 (PMC11656282; doi:10.1111/plb.13741)
Supplement: Supplementary file 3 — Table S3. Metabolome data from UHPLC‐QToF‐MS. [file PLB-27-29-s001.xlsx]

## Sheet: Supplemental Table S3
Metabolite	Metabolite name	KEGG	Ctr-0h-1	Ctr-0h-2	Ctr-0h-3	Ctr-0h-4	Ctr-0h-5	Ctr-0h-6	Ctr-12h-1	Ctr-12h-2	Ctr-12h-3	Ctr-12h-4	Ctr-12h-5	Ctr-12h-6	NaCl-12h-1	NaCl-12h-2	NaCl-12h-3	NaCl-12h-4	NaCl-12h-5	NaCl-12h-6	Ctr-7d-1	Ctr-7d-2	Ctr-7d-3	Ctr-7d-4	Ctr-7d-5	Ctr-7d-6	NaCl-7d-1	NaCl-7d-2	NaCl-7d-3	NaCl-7d-4	NaCl-7d-5	NaCl-7d-6
m1	NAE 14:0	C00189	9614.89	9830.96	9161.83	8895.22	8321.34	8133.92	13943.2	15515.2	16399.5	9261.42	9891.78	10049.6	23524.5	22516.3	25151.2	21289.6	0	3.83929	0	0	0	0	0	0	0	6.33188	0	0	0	0
m2	NAE 16:4	C00189	28525.4	29166.5	27181.3	26064.8	24383.2	23834	16305.9	18144.3	19178.4	16098.8	17194.6	17468.9	11630.3	11131.9	12434.5	11785.7	9326.09	9575.89	21729	22737.1	42825.1	6392.63	24692.3	3752.78	25522.1	24964.9	24020.8	9300.45	9588.09	9029.56
m3	NAE 16:3	C00189	412.857	3353.43	1687.07	1856.8	1907.79	1554.23	2125.86	3686.18	888.394	1855.29	4901.83	618.883	374.478	1866.24	1329.79	2304.67	372.652	633.036	3542.71	3707.06	6982.23	1015.51	2957.7	205.759	3964.38	3877.82	3731.18	358.35	785.979	883.689
m4	NAE 16:3	C00189	14093.4	14410.1	13429.3	14162.4	13248.7	12950.3	7095.68	7895.69	8345.7	7633.73	8153.3	8283.4	7448.76	7129.52	7963.83	5667.64	4484.83	4604.96	7544.53	7894.54	14869.3	2378.02	8125.57	220.253	9129.06	8929.74	8592.06	4659.35	4803.45	4523.64
m5	NAE 16:3	C00189	22335.8	22837.8	21283.4	23572.4	22051.6	21554.9	13231.5	14723.2	15562.4	18777.5	20055.6	20375.6	23676.1	22661.4	25313.2	26280.2	20795.6	21352.6	28012.6	29312.2	55209.3	21068.3	20220.7	22268.4	31468.1	30781	29617	23561.2	24289.8	22874.9
m6	NAE 16:2	C00189	5258.52	11025.2	5501.26	6941.72	5697.88	5860.68	9648.59	10454.7	3934.56	6793.82	9350.21	3848.88	3897.16	4585.81	4059.57	6272.2	1085.7	1961.65	1129.56	794.33	5298.45	2253.53	5916.44	415.57	80.2232	1082.27	3503.07	1468.2	1766.7	2735.44
m7	NAE 16:2	C00189	11722.5	11986	11170.2	14107.6	13197.5	12900.2	4651.94	5176.42	5471.45	4595.39	4908.17	4986.49	5710.95	5466.19	6105.85	4647.58	3677.65	3776.16	18176.7	19019.9	35824	3143.77	18463.8	902.025	21025.4	20566.3	19788.6	5517.2	5687.84	5356.5
m8	NAE 16:2	C00189	470132	480697	447979	421953	394730	385840	242273	269588	284953	245797	262526	266716	259403	248285	277340	210755	166772	171239	362465	379281	714373	69553.8	66755.6	73515.7	418941	409793	394297	207192	213600	201157
m9	NAE 16:1	C00189	5832.58	5963.65	5557.75	5806.8	5432.17	5309.82	2329.87	2592.55	2740.31	5656.57	9924.29	1961.6	3331.69	3229.05	2309.63	4625.05	407.217	711.875	6885.71	7205.15	13570.9	1988.08	6140.63	64.9367	8614.96	8426.86	8108.19	2235.75	2304.9	2170.63
m10	NAE 16:1	C00189	83080.3	84947.3	79165.5	95221.9	55239.1	67658.4	58215.1	64778.6	68470.6	80693.4	86185.6	87560.9	83227.8	79660.9	88982.9	83049.4	65717.3	67477.6	50232.8	52563.1	99002.4	33189.6	31854.4	35080.1	50315	49216.4	47355.3	52095.8	53707	50578.4
m11	NAE 18:5	C00189	624.451	691.742	731.204	709.064	583.041	667.838	642.599	577.941	787.876	588.873	1132.25	1139.79	1687.21	1090.95	1380.37	1074.84	1363.91	1612.54	3078.08	4080.1	4531.46	4037.9	3875.46	4267.91	2298.39	2593.93	1449.83	1720.65	2755	2192.28
m12	NAE 18:5	C00189	72652.8	74285.4	69229.4	65085.6	60886.5	59515.2	44395.3	49400.6	52216.2	67948	77359.2	49341.9	47065	45047.9	50319.5	69437.2	22895.5	32630	60852.4	63675.5	119932	16734.2	16061	17687.4	62120.6	60764.2	58466.4	41697.7	42987.3	40483.2
m13	NAE 18:5	C00189	58868.1	87998.4	17017.2	71504.3	62707.6	59515.2	66444.2	75815.3	52216.2	45471.9	48566.9	49341.9	51849	54736.9	50319.5	40159.9	31778.7	32630	22617.6	24937.4	119932	39375.3	66612.8	17687.4	11666.9	24389.2	58466.4	26903.7	32795.1	40483.2
m14	NAE 18:4	C00189	25597.4	26172.6	24391.2	22820.2	21348	20867.2	19971.7	22223.4	23490.1	26743.1	28563.3	29019.1	26788.4	25640.3	28640.8	27722.9	21937.2	22524.8	16516.3	17282.5	32551.6	12974.8	12452.8	13713.9	16890.9	16522.1	15897.4	19146.2	19738.4	18588.5
m15	NAE 18:4	C00189	37580.8	38425.3	35809.9	34444.4	32222.2	31496.4	22542.6	25084.2	26513.9	25398.8	27127.5	27560.4	25067.1	23992.8	26800.4	29246.2	23142.6	23762.5	41353.9	43272.4	81503.4	16776.5	16101.6	17732.2	38991.5	38140.2	36697.9	31503.8	32478.1	30586.2
m16	NAE 18:2	C00189	3092.58	3162.08	2946.86	2413.05	2257.37	2206.53	5197.18	5172.25	1337.31	3291.52	3670.52	1882.39	925.572	2167.67	1557.98	3104.78	386.696	919.732	389.064	92.6804	2509.42	318.204	1643.62	111.519	2309.46	2259.04	2173.61	248.8	531.082	692.961
m17	MG 18:3	C01885	4164.51	4258.09	3968.27	4247.98	3973.92	3884.41	3019.69	3360.15	3551.66	2803.28	2994.08	3041.86	4019.3	3847.05	4297.23	5361.76	445	435.402	25.0739	4.07216	90.8738	36.9461	57.9885	31.7722	13.3929	37.3799	132.311	16.95	25.6701	4.95146
m18	DG 28:0	C00165	476.044	473.596	628.743	396.897	593.687	532.793	513.304	570.931	590.518	645.098	588.168	378.457	483.632	604.143	698.511	489.176	498.913	587.991	431.675	487.01	478.155	377.485	354.08	423.734	447.232	454.978	556.639	772.3	449.072	446.99
m19	B-Carotene	C02094	33089.5	32483.1	34929.6	31219.7	31306.3	26920.7	27924.1	29481.2	33938.8	27765.3	32619.4	29426.9	27004.3	28151.2	30603.4	27644.6	23289.6	23564	9085.27	10663.9	10796.9	8809.28	7850.57	9299.75	6955.89	6690.87	7702.48	7958.25	7974.02	5197.91
m20	Lutein	C08601	10007.7	10232.6	9536.13	8083.55	7562.03	7391.71	11310.9	12586.2	13303.5	10712.2	11441.3	11623.8	16226.6	15531.1	17348.6	16870.2	13349.4	13707	5374.24	5623.56	10591.9	8552.46	8208.39	9039.62	10986.5	10746.6	10340.2	7600.9	7835.98	7379.51
m21	Antheraxanthin	C08579	10815.4	11058.4	10305.8	7683.45	7187.74	7025.86	12824	14269.8	15083.1	11421	12198.3	12393	17780.3	17018.3	19009.8	17748.1	14044.1	14420.3	6753.45	7066.75	13310.2	13753.1	13199.8	14536.5	14429.3	14114.3	13580.5	10870.4	11206.6	10553.8
m22	Violaxanthin isomer	C08614	4595.22	4698.48	4378.69	4937.88	4619.31	4515.27	3385.59	3767.3	3982.02	3329.75	3556.39	3613.14	3984.33	3813.57	4259.84	3355	2654.83	2725.94	1515.22	1585.52	2986.31	2749.4	2638.79	2906.01	2527.23	2472.05	2378.57	2572.85	2652.42	2497.91
m23	Violaxanthin isomer	C08614	5935.27	4739.55	5184.82	5725.91	7311.84	4966.31	5643.48	4838.82	6321.04	4659.95	4379.11	5114.68	4930.6	6537.05	4648.24	5957.2	5155.04	3693.62	2654.14	3208.4	5147.48	4815.87	4360.4	4705.25	3928.71	3600.17	3082.02	3287.95	2987.11	2688.5
m24	Violaxanthin isomer	C08614	4957.53	5068.93	4723.93	3368.03	3150.74	3079.77	3500.79	2770.34	4452.02	3247.45	3024.14	3310.21	4884.43	4675.1	5222.18	5521.37	4369.09	4486.12	3143.99	3289.85	6196.41	5613.17	5387.36	5932.91	5460.8	5341.57	5139.58	4223.9	4354.54	4100.87
m25	Violaxanthin	C08614	110766	113255	105547	86669	81077.4	79251.4	65455.8	72835.6	76986.8	61327.2	65501.3	66546.5	86370.4	82668.8	92342.8	116760	92392.4	94867.2	38300.3	40077.1	75485	67041.4	64344.4	70860.3	82580.3	80777.2	77722.6	80104.9	82582.4	77771.8
m26	DG 34:4|DG 16:2_18:2	C00165	67.8022	33.427	26.0209	8.66995	29.6313	47.5225	260.573	132.255	306.062	151.422	135.026	97.1809	18.1095	47.3333	125.16	78.1319	176.609	209.777	157.291	239.433	151.748	77.6647	32.2989	180	365.268	356.681	236.008	164.1	161.753	254.612
m27	DG 34:2|DG 16:0_18:2	C00165	1621.48	1657.92	1545.08	1345.96	1259.12	1230.77	1256.39	1398.04	1477.72	1186.03	1266.75	1286.97	1294.78	1239.29	1384.31	1369.23	1083.48	1112.5	1021.67	1310.67	1340.39	1337.96	1284.14	1414.18	1437.54	1406.16	1352.98	1321.7	1362.58	1283.2
m28	DG 36:4|DG 16:0_20:4	C00165	3134.18	3204.61	2986.49	2707.34	2532.67	2475.63	2895.29	3221.72	3405.34	2571.18	2746.18	2790	3337.11	3194.1	3567.87	3348.96	2650.04	2721.03	1607.68	1682.27	3168.54	2864.67	2749.43	3027.85	3915.18	3829.69	3684.87	2276.05	2346.44	2209.76
m29	DG 36:3|DG 18:1_18:2	C00165	2311.87	2363.82	2202.93	1458.67	1364.56	1333.83	1247.8	1388.48	1467.62	1408.19	1504.03	1528.03	1900.35	1818.9	2031.76	1258.85	1268.35	1482.54	1121.13	1314.59	1148.06	569.94	1294.54	1662.03	1881.52	1840.44	1770.84	2030.95	2093.76	1971.8
m30	Unsettled: CE 16:3	C02530	24821	25378.8	23651.5	19440.9	18186.6	17777	22600.9	25149	26582.4	20499.2	21894.4	22243.8	32631.4	31233	34887.9	35169.9	27830.1	28575.5	14005.1	14654.8	27602.3	24272.6	23296.1	25655.2	27859.5	27251.2	26220.7	26630.2	27453.8	25854.6
m31	Unsettled: CE 16:3	C02530	1839.89	1339.94	2478.43	2503.05	2341.57	2288.83	2120.75	2553.82	2711.76	2048.53	2994.5	2883.83	2405.57	2739	9057.34	2617.09	2863.3	3137.32	3184.09	7570.67	2659.81	1867.49	2175.57	6373.99	7248.93	7090.66	6822.52	8068.65	7365.36	3256.17
m32	DG 36:2	C00165	1276.87	1311.24	956.178	981.379	918.065	897.387	1238.5	1378.14	1456.68	1795.1	1917.28	1947.87	1705.82	1632.71	1823.78	0	0	0	0	122.371	260.777	170.299	172.759	199.747	120.58	150.349	141.891	114.25	154.639	113.01
m33	DG 37:7	C00165	9052.86	9256.29	8626.28	4208.87	3937.33	3848.65	9392.86	10451.9	11047.6	10562.3	11281.2	11461.2	7146.27	6840	7640.43	1769.12	1399.91	1437.41	1314.93	1375.93	2591.55	1458.5	1377.76	1344.18	1174.11	1148.47	1105.04	1290.2	1330.1	1252.62
m34	DG 38:7|DG 18:3_20:4	C00165	263.956	336.798	482.147	353.793	425.346	345	429.648	404.118	475.648	383.333	259.529	386.277	345.473	425.952	481.968	289.011	446.609	515.491	719.064	653.763	424.369	452.335	426.667	339.367	421.25	361.528	432.647	505.2	254.897	246.65
m35	DG 38:6|DG 18:2_20:4	C00165	1253.79	1281.97	1194.71	1017.64	951.982	930.541	1037.71	1154.71	1220.52	917.157	979.581	995.213	1253.58	1199.86	1340.27	1407.69	1113.91	1143.75	1028.28	1089.18	1175.34	1012.34	971.609	1070	1190.36	1164.37	1120.34	997	1027.84	967.961
m36	DG 37:0	C00165	1065.55	1089.49	1015.34	1021.53	1282.9	495.135	936.608	960.539	615.13	444.951	724.241	565.213	954.08	913.19	1020.05	1675.71	1326	1361.52	344.187	836.753	851.456	636.886	460.345	925.38	1204.55	1178.25	1133.7	2714.85	2798.81	2635.78
m37	DG 38:2	C00165	14807.3	15140	14109.5	11627.7	10877.5	10632.5	14435.6	16063.1	16978.7	20033.9	21397.5	21738.9	20733.9	19845.3	22167.7	55.7143	23.9565	3.03571	1397.93	1462.78	2755.15	2380.96	2285.17	2516.58	1769.06	1730.44	1665	1258.2	1297.11	1221.55
m38	DG 40:8|DG 20:4_20:4	C00165	1675	1712.64	1596.07	1284.24	1201.38	1174.32	1828.24	2034.36	2150.31	1521.86	1625.45	1651.38	2064.18	1975.71	2206.91	2301.37	1821.09	1869.87	1331.13	1392.89	2623.5	2099.16	2014.71	2218.73	2239.38	2190.48	2107.65	1666.2	1717.73	1617.67
m39	DG 40:8	C00165	842.198	770.618	891.728	700.345	738.157	700.405	1056.48	1175.59	1242.59	1011.13	1087.7	1040.05	893.184	880	1176.65	1399.95	1107.78	1137.46	1242.66	1296.29	1648.83	1097.13	1002.7	1354.05	1142.41	1117.47	1075.21	938.85	922.474	897.573
m40	DG 40:5	C00165	2476.92	2532.58	2360.21	2061.18	1928.2	1884.77	2456.83	2733.82	2889.64	3821.96	4082.09	4147.23	3268.01	3127.95	3493.99	0	0	0	14.2365	376.134	665.146	471.497	409.655	585.443	290.714	276.987	316.975	235.7	352.01	265.485
m41	DG 40:2	C00165	21933.7	22426.6	20900.2	19536.4	18275.9	17864.3	17947.7	19971.2	21109.5	25706.4	27456	27894.1	26553.1	25415.1	28389.3	204.67	109.391	98.7946	153.153	1495.26	2112.04	1946.23	1867.93	2057.09	1422.14	1391.09	1338.49	1287.15	1547.99	1038.5
m42	DG 42:5	C00165	3905.55	3993.31	3721.52	3832.76	3585.48	3504.73	3001.41	3339.8	3530.16	5202.79	5556.91	5645.59	4371.09	4183.76	4673.35	16.7033	11.2609	0	42.5616	386.237	717.476	513.533	477.989	633.861	276.83	288.734	305.42	261.4	351.082	265.243
m43	PC 32:3|PC 16:0_16:3	C00157	83.3516	317.36	106.649	690.197	1012.53	662.432	825.595	312.549	1199.27	608.971	783.717	138.723	1928.16	1845.52	2061.49	1985.71	1571.3	1613.39	1489.85	844.175	533.883	1186.17	1138.45	1253.73	1784.96	1745.98	1679.96	1398.95	1442.22	1358.2
m44	PC 32:2|PC 16:0_16:2	C00157	13464.7	13767.3	12830.3	9697.54	9071.89	8867.57	11006.3	12247.3	12945.3	6058.58	6470.94	6574.2	21542.9	20619.6	23032.6	18442.7	14593.8	14984.7	5610.15	5870.41	11056.9	11596.4	11129.9	12257	17989.9	17597.1	16931.7	15945.9	16439	15481.4
m45	PC 32:1|PC 16:0_16:1	C00157	63691.6	65122.9	60690.4	48649.1	45510.5	44485.5	54286.6	60407.2	63850.1	44593	47628.1	48388.1	90822.7	86930.3	97103	94274.1	74599.5	76597.7	31747.4	33220.3	62570.2	57635.6	55317	60918.7	101006	98800.3	95064.2	96398.4	99379.7	93590.6
m46	PC 32:0|PC 16:0_16:0	C00157	41111.2	43412.1	47584.6	42471.2	50149.8	38618.6	37455.9	44193.6	51347.7	40295.3	50325.7	37576.6	54961.3	62723.6	79490.9	61291.8	61152.4	64285.4	46884.3	46858.1	43001.7	29301.7	27281.2	45597.8	46549.2	46048.3	49183.9	62041.6	53091.7	45597.6
m47	PC 32:0|PC 16:0_16:0	C00157	50466.7	51600.8	48088.7	42681.4	39927.8	39028.5	44115.9	49089.7	51887.6	35062.3	37448.7	38046.3	74991.6	71777.7	80177.2	79957.9	63271	64965.8	22062.1	23085.6	43481.6	43698.4	41940.4	46187.5	52726.9	51575.7	49625.3	47548.2	49018.8	46163.3
m48	PG 32:1|PG 16:0_16:1	C00344	0	3.76404	142.723	0	54.7005	1.26126	1.01322	0	3.26425	0	75.0262	26.7021	0	749.571	523.511	361.099	429.522	401.116	444.877	354.278	39.5146	65.2096	170.46	124.241	719.152	703.45	676.849	710.25	311.031	306.359
m49	PE 36:4|PE 16:0_20:4	C00350	27361.9	27976.7	26072.6	21167.7	19802	19356	20983.4	23349.2	24679.9	17275.3	18451.1	18745.5	27146.5	25983	29023.6	21537.5	17042.7	17499.2	7759.61	8119.59	15293.2	18023.6	17298.5	19050.3	21445.7	20977.5	20184.2	19687.5	20296.4	19114.1
m50	PE 36:4	C00350	21275.1	5940.51	5223.56	5642.76	7196.68	5346.08	3277.22	4689.17	6351.45	19277.7	5211.47	4906.54	6036.82	23687.7	6817.34	16218.2	4515.83	17499.2	20385.2	5507.78	4164.27	13262.1	13691.7	19050.3	17451	5606.55	20184.2	25426.7	22823.2	19114.1
m51	MGDG 32:4|MGDG 16:2_16:2	C03692	2817.14	2880.45	2684.4	1816.45	1699.26	1660.99	2403.3	2674.26	2826.68	1631.57	1742.62	1770.43	4566.87	4371.14	4882.66	4050.55	3205.22	3291.07	1086.01	1136.39	2140.39	2790.36	2678.1	2949.3	2806.47	2745.2	2641.39	2254.3	2324.02	2188.64
m52	PG 32:0|PG 16:0_16:0	C00344	3704.89	3788.15	3530.31	2986.26	2793.59	2730.68	5081.41	5654.31	5976.58	2445.39	2611.83	2653.51	7302.14	6989.19	7807.07	8269.34	6543.57	6718.84	1249.46	1307.42	2462.52	4987.9	4787.24	5272.03	7493.21	7329.61	7052.44	4491.8	4630.72	4360.97
m53	PC 33:3|PC 15:0_18:3	C00157	1335.93	1365.96	1272.98	810.443	1162.63	900.27	900.573	862.892	1119.38	883.186	977.644	639.681	2187.01	2093.29	2338.24	2264.62	1792	1840	1438.77	1409.64	314.757	842.335	614.31	1405.82	1492.28	1303.23	1429.41	2047.5	1558.2	1358.3
m54	PC 33:2|PC 15:0_18:2	C00157	15843.1	16199.2	15096.6	12051.1	11273.6	11019.7	11637.3	12949.3	13687.4	8324.8	8891.41	9033.3	23313.8	22314.7	24926	22650.1	17923.1	18403.2	6378.37	6674.28	12571	12908.8	12389.5	13644.1	15288.3	14954.5	14389	14550.8	15000.8	14126.9
m55	MGDG 32:2|MGDG 16:0_16:2	C03692	2433.96	2408.48	646.387	596.798	3313.09	2380.72	501.278	784.118	947.513	2732.6	612.618	668.032	3178.36	3889.38	1174.73	3391.1	922.348	3897.01	3761.97	855.515	638.738	2165.63	2019.48	3235	3046.83	722.402	3520.84	4362.25	3688.97	3241.75
m56	MGDG 32:2|MGDG 16:0_16:2	C03692	3771.59	3856.35	3593.87	2603.55	2435.58	2380.72	3274.45	3643.63	3851.3	2552.21	2725.92	2769.41	5013.88	4799	5360.59	4782.47	3784.39	3885.76	1494.19	1563.51	2944.85	3060.66	2937.53	3235	3726.79	3645.41	3507.56	3326.5	3429.38	3229.61
m57	PC 33:1|PC 16:0_17:1	C00157	20163.5	20616.6	19213.4	15336.8	14347.4	14024.2	17324.9	19278.2	20377	14490.7	15477	15724	31944.6	30575.6	34153.6	32205.5	25484.4	26167	8251.03	8633.81	16261.7	15654.9	15025.1	16546.6	38349.1	37511.8	36093.3	38104.4	39282.9	36994.6
m58	PC 33:1	C00157	3220.27	2403.93	3356.91	3322.41	2821.01	2250.36	2462.95	3708.63	2861.04	3250.44	3412.09	3732.02	5984.98	6110	6622.13	4866.98	6036.09	4389.24	18167.2	4449.54	4249.03	10875.7	2610.57	16509.4	34573.6	8833.36	10394.4	12927.8	41435.4	36994.6
m59	DG 44:4	C00165	3045.82	3114.27	2902.3	2302.71	2154.15	2105.63	4308.46	4794.22	5067.46	2618.48	2796.7	2841.33	4561.59	4366.1	4877.02	0	0	0	0	0	0	0	37.8161	28.4177	0	307.773	586.218	117.7	210.052	0
m60	PC 34:4	C00157	3707.09	3790.39	3532.41	2628.13	2458.57	2403.2	1294.41	1927.7	2464.46	1322.7	1570.84	1040.21	5604.73	5364.52	5992.29	5901.15	4669.61	4794.69	2688.97	2533.51	1524.56	1584.67	1090.75	1677.28	5937.37	5807.73	5588.11	3675.25	3788.92	3568.2
m61	PC 34:4|PC 16:0_18:4	C00157	6529.45	6676.18	6221.78	4797.93	4488.39	4387.3	10625.4	11823.3	12497.2	7159.31	7646.6	7768.62	11651.1	11151.8	12456.8	10613.4	8398.43	8623.39	4150.05	4342.58	8179.22	7829.94	7514.94	8275.95	9785.58	9571.92	9209.96	9070.9	9351.44	8806.7
m62	PC 34:3|PC 16:0_18:3	C00157	139293	142423	132729	107437	100506	98242.1	104276	116033	122646	83553.1	89239.9	90664	175590	168065	187732	187151	148093	152060	61598.7	64456.4	121403	109510	105104	115748	147776	144549	139083	142717	147131	138560
m63	PC 34:3|PC 16:0_18:3	C00157	90545.2	92579.9	86278.6	74897.8	70065.7	68487.7	123372	137281	145105	106151	113376	115185	123460	118169	131998	114168	90342	92761.8	56263.5	58873.7	110888	94959.6	91139.4	100369	102853	100607	96802.6	102278	105441	99298.6
m64	PC 34:2|PC 16:0_18:2	C00157	360885	365736	387344	343246	350350	316457	286695	318214	354958	309592	347788	311693	369952	377432	450803	427759	361472	372257	299159	309273	431603	284154	266374	343322	333068	325089	327775	400126	385506	349342
m65	PC 34:2|PC 16:0_18:2	C00157	410012	419226	390692	348857	326350	319000	304032	338310	357592	289135	308814	313742	425479	407245	454901	462352	365861	375661	220037	230245	433664	326865	313716	345484	351293	343623	330629	362837	374059	352269
m66	PC 34:1|PC 16:0_18:1	C00157	201978	206517	192461	158411	148191	144854	166489	185260	195819	142211	151890	154314	277442	265551	296627	287963	227867	233970	65900.4	68957.6	129881	112434	107911	118839	338258	330872	318360	332299	342576	322620
m67	PG 34:3|PG 16:0_18:3	C00344	3467.42	3545.34	3304.03	2323.89	2173.96	2125	3766.43	4191.08	4429.95	1622.16	1732.57	1760.21	7064.23	6761.48	7552.71	7603.96	6017.04	6178.21	1456.95	1524.54	2871.46	4330.12	4155.92	4576.77	5827.41	5700.17	5484.62	3349.05	3452.63	3251.5
m68	PG 34:3|PG 16:1_18:2	C00344	1166.54	1192.75	1111.57	822.463	769.401	752.072	1094.19	1217.55	1286.94	887.255	904.607	614.894	2094.98	2005.19	2239.84	2122.2	1679.3	1724.29	840.197	770.979	492.33	578.204	319.598	783.038	7236.83	7078.82	6811.13	4079	4205.15	3960.19
m69	MGDG 34:6|MGDG 16:3_18:3	C03692	79623.1	81412.4	75871.3	59789.3	55931.9	54672.2	65216.2	72569	76705	44611.2	47647.6	48407.9	96935.8	92781.4	103639	93512.6	73997	75979	29067.7	30416.2	57288.7	64373.5	61783.8	68040.4	41988.1	41071.4	39518.2	35997.4	37110.7	34948.9
m70	PG 34:2|PG 16:0_18:2	C00344	28196.3	28829.9	26867.6	18722.2	17514.3	17119.9	26788	21647.3	36558.2	14806.6	15814.3	16066.7	41189.9	60126.9	52520.2	51906.3	41073.7	42173.9	42779.8	38880.8	27977.2	27204.8	24790.1	38591.3	35954.5	33367.6	39174.9	41885.5	32504.2	27055
m71	PG 34:2|PG 16:0_18:2	C00344	27133.3	21991.8	26867.6	22851.1	24877.3	17119.9	31082.6	34587	36558.2	25981.4	26658.5	16066.7	49123.4	47018.1	52520.2	43226.3	43855	42173.9	14195.3	14853.9	27977.2	36511.6	35042.7	38591.3	41624.5	40715.6	39176	27866.7	28728.5	27055
m72	MGDG 34:5|MGDG 16:2_18:3	C03692	148318	151651	141329	118514	110868	108371	124521	138560	146458	107076	114364	116189	170115	162825	181879	168448	133294	136864	77218.7	80801	152188	139837	134211	147803	100451	98257.8	94542.1	97003.8	100004	94178.4
m73	PG 34:1|PG 16:0_18:1	C00344	3623.79	3705.22	3453.04	2432.07	2275.16	2223.92	4173.22	4643.73	4908.39	2320.05	2477.96	2517.5	6536.22	6256.1	6988.19	6455.71	5108.43	5245.27	671.084	702.216	1322.62	3528.38	3386.44	3729.37	6752.59	6605.15	6355.38	4498.05	4637.16	4367.04
m74	PC 35:4	C00157	10309	10540.6	9823.19	8110.94	7587.65	7416.76	7293.66	8115.98	8578.55	5840.15	6237.64	6337.18	13886.1	13291	14846.3	14631.6	11578	11888.2	6182.86	6469.69	12185.6	11122.6	10675.1	11756.1	9930.85	9714.02	9346.68	9526.35	9820.98	9248.88
m75	MGDG 34:4|MGDG 16:2_18:2	C03692	185618	189789	176872	157640	147470	144149	159822	177841	187977	163881	175035	177828	183131	175283	195795	191534	151561	155621	146164	152945	288071	208014	199646	219863	150868	147574	141993	159524	164458	154878
m76	MGDG 34:3|MGDG 16:1_18:2	C03692	28099.3	28730.8	26775.3	18577.4	17378.9	16987.5	27515.5	30617.7	32362.8	23648.5	25258.1	25661.2	33740	32294	36073.1	32188.5	25470.9	26153.1	10028.7	10493.9	19765.2	20171	19359.5	21320	37452.7	36634.9	35249.6	33381.8	34414.3	32409.6
m77	PC 35:2|PC 17:0_18:2	C00157	5559.67	5684.61	5297.7	3784.19	5331.75	3738.56	3071.89	3994.17	4799.95	3642.5	4340.63	3139.89	9493.43	9086.57	10149.9	13447.3	10640.9	10925.9	4682.02	4327.53	3973.79	2391.26	2440.29	3973.67	7555.45	7390.48	7111.01	7521.2	7753.81	7302.14
m78	MGDG 34:2|MGDG 16:0_18:2	C03692	59787	61130.6	56969.8	45553.3	42614.4	41654.6	53413.5	59435.6	62823.2	45541.4	48641	49417.2	71439.2	68377.5	76379.1	68598.6	54282.4	55736.4	32281.5	33779.1	63622.7	57383.7	55075.1	60652.3	48113.3	47062.8	45283.1	48806.8	50316.3	47385.3
m79	MGDG 34:1|MGDG 16:0_18:1	C03692	4848.13	4957.08	4619.69	3447.54	3225.12	3152.48	5313.26	5912.3	6249.27	4160.69	4443.87	4514.79	6565.17	6283.81	7019.15	5667.36	4484.61	4604.73	1792.71	1875.88	3533.2	3250.66	3119.89	3435.82	8525.54	8339.39	8024.03	7658.95	7895.82	7435.87
m80	DG 47:12	C00165	6349.01	6228.31	5518.9	3787.19	3965.39	4271.85	4015.86	18257.4	5354.82	6468.19	5656.28	5909.31	17214.9	5223.67	6730.11	5273.68	5047.91	15241.8	6037.98	5748.04	7516.8	5929.94	4318.39	6960.44	16612.1	16448.9	15320.9	18776	18925.7	17457.9
m81	DG 47:12	C00165	20165.5	20618.7	19215.3	17742.8	16598.1	16224.2	17556.8	19536.3	20649.7	18354.1	19603.3	19916.1	18528.2	17734.1	19809.4	18759.1	14844.2	15241.8	14591.2	15268.1	28757.4	19461.4	18678.4	20569.9	16278.5	15923.1	15320.9	17981.6	18537.7	17457.9
m82	PC 36:6|PC 18:3_18:3	C00157	946.538	430.899	668.22	840.542	1178.53	828.243	1416.74	1576.47	1666.32	1221.86	1364.03	615.426	2386.17	2283.9	2551.17	1985.6	1571.22	1613.3	1514.53	1393.09	110.194	398.802	234.77	1177.53	1502.54	1623.84	1582.65	1645.75	1696.65	1597.82
m83	PC 36:6|PC 18:3_18:3	C00157	2054.29	2100.45	1957.49	1291.28	1207.97	1180.77	1148.24	1277.7	1350.52	976.716	1096.39	664.415	2644.88	2531.52	2827.77	2702.31	2138.35	2195.62	934.828	905.103	636.214	549.102	519.08	811.013	1491.83	1459.26	1404.08	1646.4	1252.89	1051.17
m84	PC 36:6|PC 18:3_18:3	C00157	4154.89	4248.26	3959.11	2932.61	2743.41	2681.62	3363.92	3743.19	3956.53	1954.66	2087.7	2121.01	5925.17	5671.24	6334.89	6149.34	4866	4996.34	1638.33	1714.33	3228.93	3294.73	3162.18	3482.41	5538.3	5417.38	5212.52	4349.1	4483.61	4222.43
m85	DG 47:11	C00165	7282.53	7446.18	6939.37	5575.91	5216.18	5098.69	8297.84	9233.38	9759.64	7366.08	7867.43	7992.98	9970.15	9542.86	10659.6	9632.86	7622.52	7826.7	3450.94	3611.03	6801.36	6104.49	5858.91	6452.22	11265.2	11019.3	10602.6	11643.4	12003.5	11304.2
m86	PC 36:5|PC 18:2_18:3	C00157	3636.7	3715.06	4828.32	3928.18	4968.94	3144.1	6619.34	7365.64	7785.44	4080.44	4358.17	4427.71	5367.31	6662.62	8127.66	4653.24	4890.48	5040.8	4886.45	4657.58	3255.05	2705.15	2342.82	3780.19	3991.12	5628.12	3745.08	5630	4588.2	5863.16
m87	PC 36:5|PC 18:2_18:3	C00157	62785.8	64196.7	59827.3	44487.7	41617.5	40680.2	47085.1	52393.7	55379.9	32933.8	35175.4	35736.7	69753.8	66764.3	74577.2	72574.2	57428.3	58966.5	28421.9	29740.4	56015.9	53057.4	50922.9	56079.7	58562.7	57284	55117.8	55861.7	57589.4	54234.7
m88	PC 36:5|PC 18:2_18:3	C00157	14119	14436.2	13453.7	10662.7	9974.79	9750.14	8204.58	9129.61	9649.95	5486.03	5859.42	5952.93	19415.3	18583.2	20757.8	21160.8	16744.6	17193.1	3089.66	3232.99	6089.32	6485.21	6224.31	6854.62	11977.4	11715.9	11272.9	11028.1	11369.2	10706.9
m89	PC 34:1	C00157	11045.3	11293.5	10524.9	9124.78	8536.08	8343.83	8726.65	9710.54	10264	8344.95	8912.93	9055.16	14624.9	13998.1	15636.2	15862.3	12551.9	12888.1	4862.86	5088.45	9584.08	7419.46	7120.98	7842.09	16254.1	15899.2	15298	17428	17967	16920.4
m90	PC 36:4|PC 18:2_18:2	C00157	32673.1	33407.3	31133.5	27343.7	25579.6	25003.5	20847.4	23197.8	24520	17997.7	19222.7	19529.4	39268	37585	41983.3	42156.5	33358.7	34252.2	10775.3	11275.2	21236.8	17501.6	16797.5	18498.5	31818.1	31123.4	29946.5	29234.3	30138.5	28382.9
m91	PC 36:4|PC 16:0_20:4	C00157	373821	382221	356206	311069	291000	284446	290872	323666	342113	271873	290378	295011	391526	374746	418599	417732	330553	339407	247580	259066	487949	364557	349891	385323	351345	343674	330678	357567	368626	347153
m92	PC 36:3|PC 16:0_20:3	C00157	76694.1	76957.8	102360	78575.4	93845.9	75103.1	67112.4	80259.1	96835.9	72494.5	89904.1	68932.1	102973	113159	151700	114210	113052	121267	94424.1	96365.2	87988.3	61076.2	55616.1	87444.5	130664	130042	133436	173660	148717	134949
m93	PC 36:3|PC 18:1_18:2	C00157	81457.7	82364.7	109216	84838.8	100818	80504.5	72744.8	86050.7	103996	78245.3	97437	74014.4	109861	121805	164052	123789	121416	129875	102050	103729	96232.2	65629.3	60481	94307.8	146415	146570	148032	196587	166008	151618
m94	PC 36:3|PC 16:0_20:3	C00157	69548.4	70616.2	94060.6	70785.1	85587.5	68735.6	60589.4	73723.6	89042.5	66041.3	81529	63580.6	94209.2	102592	136343	102060	102853	111230	85840.4	88315.2	78315.5	56009.6	49723	79507.8	128692	127711	131670	171540	146357	132084
m95	PC 36:2|PC 18:1_18:1	C00157	30324.6	31006.1	28895.7	24062.4	22510	22003	22346.4	24865.8	26283.1	18162.8	19399	19708.6	43719.8	41846	46742.9	45449.5	35964.4	36927.7	9688.28	10137.7	19094.4	17771.1	17056.1	18783.4	50897.6	49786.3	47903.6	47721.1	49197	46331.2
m96	PE 40:8|PE 20:4_20:4	C00350	7904.18	8081.8	7531.73	5708.77	5340.46	5220.18	5235.68	5825.98	6158.03	3694.22	3945.65	4008.62	9327.11	8927.38	9972.07	6182.25	4892.04	5023.08	1329.66	1391.34	2620.58	3160.66	3033.51	3340.7	5663.35	5539.69	5330.21	4352	4486.6	4225.24
m97	PC 36:1	C00157	1904.07	1946.85	1814.35	525.517	1493.87	1271.62	1539.87	1713.48	1811.14	1602.06	1110.16	1079.41	3579.65	3426.24	3827.18	3827.2	3028.48	3109.6	1724.38	1722.11	1251.65	645.269	513.621	1465.44	3482.41	3406.38	3277.56	3360.55	3464.48	3262.67
m98	PC 36:0|PC 16:0_20:0	C00157	2219.23	2269.1	2114.66	1605.96	1502.35	1468.51	2004.05	2230	2357.1	1409.75	1505.71	1529.73	3761.89	3600.67	4022.02	3850.49	3046.91	3128.53	2516.9	2637.53	2056.99	1921.98	1844.66	2031.46	3291.83	3219.96	3098.19	3096.1	3191.86	3005.92
m99	MGDG 36:6|MGDG 18:3_18:3	C13508	1796.48	1499.66	2480.31	1661.23	2394.24	1799.86	1973.92	2598.63	2746.17	1887.4	2654.82	1752.66	4336.17	4150.33	4636.01	2373.02	2735.13	2879.15	2453.99	2397.22	1929.13	1369.58	1213.79	2183.92	1562.68	1548.73	1858.57	2326.1	1874.64	1719.51
m100	MGDG 36:6|MGDG 16:2_20:4	C13508	18171	18579.3	17314.8	15580.3	14575.2	14246.9	16439.2	18292.6	19335.2	15608.9	16671.3	16937.3	19028.8	18213.3	20344.6	20358.6	16109.9	16541.4	15335.5	16046.9	30224.3	23179.1	22246.6	24499.4	12604.5	12329.3	11863.1	13555.5	13974.8	13160.7
m101	MGDG 36:5|MGDG 18:2_18:3	C13508	19077.5	19506.2	18178.6	14400.5	13471.4	13168	18869.9	20997.4	22194.1	15450.3	16501.9	16765.3	25661.6	24561.8	27436.1	25644.9	20292.9	20836.5	7934.78	8302.89	15638.4	15241.7	14628.5	16109.9	16471.9	16112.2	15502.9	17178.2	17709.5	16677.9
m102	MGDG 36:5|MGDG 16:0_20:5	C03692	9496.7	9710.11	9049.21	6913.5	6467.47	6321.8	9194.23	10230.8	10813.9	6423.09	6860.26	6969.73	15369	14710.3	16431.8	13570.3	10738.2	11025.8	4595.81	4809.02	9057.77	9450.96	9070.75	9989.3	9734.42	9521.88	9161.81	9314.85	9602.94	9043.54
m103	MGDG 36:4|MGDG 18:2_18:2	C03692	24977.8	25539.1	23800.8	19376.3	18126.2	17718	22266.7	24777.2	26189.3	20534.3	21931.9	22281.9	29810.6	28533	31872	30131.2	23843	24481.6	12832.4	13427.7	25291	19906.3	19105.5	21040.2	26222.1	25649.6	24679.6	25251.2	26032.2	24515.7
m104	MGDG 36:4|MGDG 16:0_20:4	C03692	51988.6	53156.9	49538.9	39756.9	37192	36354.3	48048.4	53465.6	56512.8	39367.1	42046.5	42717.4	70411.7	67394.1	75280.6	70029.9	55415	56899.3	37666.5	39413.9	74235.9	66953.7	64260.1	70767.5	44212.4	43247	41611.6	45267.1	46667.1	43948.6
m105	MGDG 36:3|MGDG 18:1_18:2	C03692	7584.18	7754.61	7226.81	5241.38	4903.23	4792.79	6954.14	7738.19	8179.22	5176.91	5529.27	5617.5	12054.4	11537.8	12888	11593.6	9174.09	9419.82	3198.23	3346.6	6303.3	6426.83	6168.28	6792.91	12865.9	12585	12109.1	12346.5	12728.4	11986.9
m106	PC 38:8|PC 18:4_20:4	C00157	1693.9	1731.97	1614.08	1189.01	1112.3	1087.25	2097.67	2334.17	2467.2	669.069	714.607	726.011	2855.62	2733.24	3053.09	2580.66	2042.09	2096.79	2297.04	2162.73	1503.59	1955.87	1877.18	2067.28	2335.13	2284.15	2197.77	1930.95	1990.67	1874.71
m107	DG 49:13	C00165	7218.35	7380.56	6878.22	5414.63	5065.3	4951.22	6544.8	7282.7	7697.77	5761.47	6153.61	6251.81	8357.71	7999.52	8935.64	8561.32	6774.61	6956.07	4319.06	4519.43	8512.33	6862.28	6586.21	7253.16	8174.33	7995.85	7693.49	8721	8990.72	8466.99
m108	Unsettled: PC 36:4	C00157	6347.09	6489.72	6048.01	5745.86	5375.16	5254.1	4834.36	5379.41	5686.01	5342.89	5706.54	5797.61	5683.13	5439.57	6076.12	6961.43	5508.61	5656.16	5805.52	6074.85	11441.9	7797.19	7483.51	8241.33	5664.46	5540.79	5331.26	7087.6	7306.8	6881.17
m109	PC 38:7|PC 18:3_20:4	C00157	31468.8	32176	29986	24998.3	23385.5	22858.8	35768.9	39801.6	42070.1	23043.5	24611.9	25004.6	45380.2	43435.4	48518.2	39916.8	31586.3	32432.4	14004.1	14653.8	27600.3	29211.7	28036.6	30875.7	30885.4	30211	29068.6	29378.2	30286.8	28522.5
m110	PC 38:7|PC 18:3_20:4	C00157	36002.3	36811.3	34305.9	25904.1	24232.9	23687.1	23209.8	25826.6	27298.5	16313.6	17424	17702	49156	47049.3	52555.1	48495.1	38374.3	39402.2	11853.3	12403.1	23361.3	22417.5	21515.7	23694.5	32500.1	31790.5	30588.3	30104.3	31035.4	29227.5
m111	PC 38:6|PC 18:2_20:4	C00157	129128	132030	123044	106247	99392	97153.4	79752.1	88743.7	93801.7	67828.3	72444.9	73601	144701	138499	154707	150661	119219	122412	47157.3	49345.1	92941.2	80261.4	77032.5	84833.2	104755	102468	98592.7	98785.6	101841	95908.4
m112	PC 38:5|PC 20:2_18:3	C00157	7910	8087.75	7537.28	6493.6	6074.65	5937.84	5384.19	5991.23	6332.69	4478.43	4783.25	4859.57	10381.7	9936.81	11099.6	11073.7	8762.65	8997.37	2464.93	2579.28	4858.06	3950.3	3791.38	4175.32	5091.12	4979.96	4791.64	4968.05	5121.7	4823.35
m113	PC 38:5|PC 18:1_20:4	C00157	50987.8	50608.1	68023.6	53609.6	64197.1	50619.1	44361	52552.5	62153.6	48185.6	59338	45046.3	70415.2	80085.7	105247	79134.7	75792.2	81446.6	64961.4	65354.6	64935.4	39357.9	37736.9	57796.3	120259	116814	119767	151256	133697	121983
m114	PC 38:5|PC 18:1_20:4	C00157	72059.7	73679	68664.2	55729.4	52134	50959.8	53076.7	59060.8	62426.9	41761.5	44603.9	45315.7	99425.5	95164.4	106301	100525	79546	81676.7	33079.5	34614.1	65195.5	54771.1	52567.6	57890.9	127252	124474	119767	125643	129529	121983
m115	PC 38:5	C00157	2314.34	2366.35	2205.29	1885.27	1763.64	1723.92	1989.07	2213.33	2339.48	1468.58	1568.53	1593.56	3688.96	3530.86	3944.04	3371.92	2668.22	2739.69	1622.51	2002.16	1082.62	851.377	942.126	1355.76	3292.46	3220.57	3098.78	2730.25	2814.69	2650.73
m116	SQDG 32:1|SQDG 16:0_16:1	C13508	0.0549451	5.2809	5.49738	2.16749	19.9078	0.945946	324.053	2.45098	439.482	166.961	107.696	1.06383	1.29353	911.19	707.394	633.352	242.826	596.83	297.389	573.351	335.728	121.737	187.759	249.684	1106.7	1082.53	1041.6	1038.05	749.948	330.874
m117	PC 38:4	C00157	2254.07	2149.16	2832.15	2277.68	2751.38	2273.29	1990	2520.2	3113.11	2339.51	2768.48	2076.7	2707.66	3502.14	4687.66	3374.23	3628.3	3412.41	3282.66	3253.51	3053.59	1913.23	1883.85	2669.05	2856.74	2946.03	3389.03	4115.2	3760.82	3327.82
m118	PC 38:4|PC 18:2_20:2	C00157	15780.9	16135.5	15037.3	11405.2	10669.4	10429.1	10528.5	11715.5	12383.2	7712.7	8237.64	8369.1	22204.7	21253.1	23740.2	22799.1	18041	18524.3	3687.34	3858.4	7267.28	7511.68	7209.48	7939.56	12650.5	12374.3	11906.3	12253.6	12632.6	11896.7
m119	PC 38:4|PC 18:0_20:4	C00157	12454.2	12734	11867.3	9784.38	9153.13	8946.98	10032.2	11163.3	11799.5	7346.76	7846.81	7972.02	17602.3	16847.9	18819.5	18471.4	14616.5	15008	4861.72	5087.27	9581.84	9930.12	9530.63	10495.8	9707.86	9495.9	9136.81	9043.35	9323.04	8779.95
m120	SQDG 32:0|SQDG 16:0_16:0	C13508	6996.26	7153.48	6666.6	4885.47	4570.28	4467.34	8705.86	9687.4	10239.5	4498.38	4804.55	4881.22	12475.8	11941.1	13338.5	13634.5	10789	11078	9750.34	9874.69	7237.77	6108.92	5759.66	10232.2	12491.4	11376.2	13475.2	14854	12627.6	9333.3
m121	PC 38:3|PC 20:0_18:3	C00157	5216.87	5334.1	4971.05	3880.05	3629.72	3547.97	8713.22	9695.59	10248.2	6877.65	7345.76	7462.98	9140.45	8748.71	9772.5	8736.92	6913.57	7098.75	3265.42	3416.91	6435.73	6098.38	5853.05	6445.76	8761.74	8570.44	8246.34	9485.45	9778.81	9209.17
m122	PC 38:3|PC 20:1_18:2	C00157	5103.41	5218.09	4862.93	4369.31	4087.42	3995.36	3897.84	4337.3	4584.51	2865.15	3060.16	3108.99	8194.28	7843.1	8760.9	8101.87	6411.04	6582.77	3063.84	3616.6	2934.85	1949.7	1619.31	2704.24	6282.54	6145.37	5912.98	6156.4	6346.8	5977.09
m123	PC 38:2|PC 20:0_18:2	C00157	30537.5	31223.7	29098.5	22558.7	21103.3	20628	23697	26368.8	27871.7	19522.2	20850.9	21183.6	44049.6	42161.8	47095.6	46298.1	36635.9	37617.2	10182	10654.3	20067.4	19159.6	18388.9	20251	38745.5	37899.6	36466.4	40480.8	41732.8	39301.7
m124	MGDG 38:8|MGDG 18:4_20:4	C03692	3040.16	3108.48	2896.91	2096.7	2857.14	2151.13	2806.08	3122.45	3300.41	2130.93	2872.83	1244.84	5020.2	4805.05	5367.34	4396.98	3479.35	3572.54	3258.47	3432.58	1634.37	1204.67	1052.41	2162.41	2770.4	2709.91	2607.44	3382.9	2847.06	2282.77
m125	PC 38:1|PC 20:0_18:1	C00157	5740.77	5869.78	5470.26	4109.85	3844.7	3758.11	5301.23	5898.92	6235.13	4328.38	4622.98	4696.76	9191.74	8797.81	9827.34	9253.63	7322.43	7518.57	1299.66	1359.95	2561.46	2248.98	2158.51	2377.09	14129.1	13820.6	13298	13298.2	13709.5	12910.9
m126	MGDG 38:7|MGDG 18:3_20:4	C03692	47925.3	49002.3	45667.1	36447.7	34096.2	33328.3	46641.1	51899.6	54857.6	37896.4	40475.7	41121.6	62506.2	59827.3	66828.4	64903.6	51358.5	52734.2	22835.6	23894.9	45006	44703.8	42905.4	47250.3	40881.2	39988.6	38476.5	41729.7	43020.3	40514.3
m127	MGDG 38:7|MGDG 18:3_20:4	C03692	56175.8	57438.2	53528.8	43114.1	40332.6	39424.2	46275	51492.3	54427	35510.5	37927.4	38532.7	76041	72782.1	81299.1	69275.2	54817.8	56286.1	25879.9	27080.5	51006	50754.6	48712.8	53645.7	37658.9	36836.6	35443.7	37854	39024.7	36751.5
m128	MGDG 38:6|MGDG 18:2_20:4	C03692	136252	139313	129831	113127	105828	103445	115807	128864	136208	110501	118022	119905	151578	145082	162060	157311	124481	127815	78869.3	82528.1	155441	121111	116239	128010	112044	109598	105453	116260	119856	112874
m129	MGDG 38:5|MGDG 18:1_20:4	C03692	22474.4	22979.4	21415.4	15867	14843.3	14509	20775.6	23118	24435.6	14983	16002.8	16258.2	37553.3	35943.9	40150.1	36614.3	28973.1	29749.2	10164.3	10635.9	20032.6	18837.2	18079.4	19910.3	37489.7	36671.1	35284.4	35031.9	36115.4	34011.6
m130	PC 40:9|PC 20:4_20:5	C00157	19434.4	19871.1	18518.6	14855.4	13897	13584	13358	14864.1	15711.2	9173.14	9797.49	9953.83	26041.8	24925.7	27842.6	25368.1	20073.9	20611.6	8194.43	8574.59	16150.2	15882.8	15243.9	16787.5	19002.1	18587.2	17884.4	17542.6	18085.2	17031.7
m131	PC 40:8|PC 20:4_20:4	C00157	155771	159271	148431	128104	119840	117141	107067	119139	125929	91650.3	97888.3	99450.3	168427	161209	180074	173880	137592	141278	83294.2	87158.4	164162	132433	127105	139976	132395	129505	124608	130454	134489	126654
m132	PC 40:7|PC 20:3_20:4	C00157	12158	12431.2	11585.1	10511.7	9833.55	9612.07	10162.3	11308	11952.5	11447.5	12226.6	12421.8	13873.2	13278.7	14832.6	14072.9	11135.9	11434.2	8015.91	8387.78	15798.3	13273.5	12739.5	14029.6	7578.66	7413.19	7132.86	7862.15	8105.31	7633.16
m133	SQDG 34:3|SQDG 16:0_18:3	C13508	1596.04	1631.91	1520.84	1093.6	1023.04	1000	1722.82	1917.06	2026.32	400.98	811.99	515.319	2822.04	2701.1	3017.18	3188.24	2522.87	2590.45	1331.72	1848.66	1179.03	1737.78	1667.87	1836.77	3439.33	3364.24	3237.02	2057.4	2121.03	1997.48
m134	PC 40:6|PC 20:2_20:4	C00157	14784.3	15116.6	14087.7	11271.2	10544.1	10306.6	11215.3	12479.8	13191	8171.32	8727.49	8866.76	19680.1	18836.7	21041	20386.3	16131.7	16563.8	4737.04	4956.8	9336.12	9478.2	9096.9	10018.1	10979.7	10740	10333.8	10882.8	11219.3	10565.8
m135	SQDG 34:2|SQDG 16:0_18:2	C13508	15167.3	15508.1	14452.6	10653.9	9966.59	9742.12	16537.6	18402.2	19451	5541.23	5918.38	6012.82	26704.3	25559.8	28550.9	28413.5	22483.7	23085.9	8305.42	8690.72	16368.9	18560.3	17813.6	19617.5	32676.1	31962.6	30753.9	23167	23883.5	22492.2
m136	SQDG 34:1|SQDG 16:0_18:1	C13508	2309.51	2361.4	2200.68	1600.05	1496.82	1463.11	2666.87	2967.55	3136.68	1498.43	1600.42	1625.96	4044.93	3871.57	4324.63	4332.14	3428.04	3519.87	659.458	690.052	1299.71	2247.01	2156.61	2375	7139.02	6983.14	6719.08	5033.8	5189.48	4887.18
m137	PC 40:4	C00157	337.363	201.685	798.325	869.163	968.71	434.82	568.018	632.059	668.083	148.284	568.272	309.149	1317.16	1260.71	1408.24	1461.26	1156.3	1187.28	560.69	922.629	265.631	185.21	215.345	354.241	313.125	386.638	364.244	763.45	315.258	510.631
m138	PC 40:4|PC 20:0_20:4	C00157	39332.3	40216.1	37478.9	29340.5	27447.6	26829.4	39094.1	43501.8	45981.1	30267.2	32327.3	32843.1	59519.1	56968.3	63634.8	62362.9	49348	50669.8	21677.3	22682.9	42723.2	38805.7	37244.5	41016.1	53000.4	51843.2	49882.8	56170.2	57907.4	54534.2
m139	MGDG 40:8|MGDG 20:4_20:4	C03692	328034	335405	312576	273728	256068	250301	274146	305054	322441	265673	283755	288283	357449	342129	382166	375244	296932	304885	235719	246655	464573	348308	334295	368148	281873	275718	265292	301576	310904	292793
m140	MGDG 40:7|MGDG 20:3_20:4	C03692	28726.8	29372.4	27373.2	21904.8	20491.6	20030.1	26600.6	29599.7	31286.7	20773.7	22187.6	22541.7	42708.1	40877.7	45661.3	41427.9	32782.1	33660.2	14513.2	15186.4	28603.6	28711.5	27556.4	30347	25348.8	24795.3	23857.6	25024.4	25798.4	24295.5
m141	MGDG 40:6|MGDG 20:2_20:4	C03692	1757.14	1796.63	1674.35	1263.6	1182.07	1155.45	1500.35	1669.51	1764.66	1193.28	1274.5	1294.84	2656.32	2542.48	2840	2493.13	1972.83	2025.67	911.724	954.021	1796.89	1551.26	1488.85	1639.62	1736.65	1698.73	1634.5	1798.4	1854.02	1746.02
m142	PI 34:2	C01194	2393.46	2447.25	2280.68	1587.39	1484.98	1451.53	2565.33	2854.56	3017.25	1410.69	1506.7	1530.74	4790.2	4584.9	5121.44	4873.79	3856.65	3959.96	910.493	952.732	1794.47	1108.44	1063.85	1171.58	5020.67	4911.05	4725.34	3648.5	3761.34	3542.23
m143	SQDG 36:4|SQDG 16:0_20:4	C13508	10.1099	12.809	785.707	701.33	764.516	12.1622	898.238	999.51	1056.48	713.284	820.262	507.979	1530.45	1464.86	1636.28	1531.1	1211.57	1244.02	1321.53	1169.28	981.845	1074.37	1031.15	1135.57	2038.04	1993.54	1918.15	1337.6	1378.97	1298.64
m144	PC 40:4	C00157	1545.82	1580.56	1472.98	1266.01	1184.33	1157.66	1609.87	1791.37	1893.47	1347.4	1439.11	1462.07	2256.67	2159.95	2412.71	2498.24	1976.87	2029.82	990.887	1036.86	1952.91	1695.21	1627.01	1791.77	2182.86	2135.2	2054.45	2304.15	2375.41	2237.04
m145	SQDG 36:0|SQDG 16:0_20:0	C13508	2194.01	2243.31	2090.63	1544.48	1444.84	1412.3	2296.92	2555.88	2701.55	1643.53	1755.39	1783.4	2716.52	3158.48	3358.67	3027.58	2775.09	2732.9	2937.04	2818.81	2543.01	1682.57	1613.33	2638.48	3926.47	3597.86	4351.26	5540.55	4574.43	3982.43
m146	TG 52:5|TG 16:0_18:2_18:3	C00422	1065.77	1045.11	1299.9	1038.08	1270.97	1025.77	1421.45	1581.72	1671.87	1567.89	1808.32	1435.32	1743.98	1669.24	1864.57	1831.43	1449.22	1488.04	750.542	1045.26	759.903	806.048	721.954	1056.33	1650.4	1614.37	1553.32	1404.55	1447.99	1363.64
m147	Pheophytin A	C05797	1282.09	1420.51	836.387	750.788	648.802	608.559	600.705	538.382	564.715	431.618	458.586	426.436	409.055	356.381	401.543	391.099	317.913	330.938	305.32	300.206	543.689	298.563	346.264	265.38	189.598	226.463	213.067	291.35	255.103	237.573
m148	Pheophytin A?	C05797	5233.9	4859.44	4311.83	3424.33	3020.37	2410.59	2302.33	2431.47	2383.58	1907.11	2033.98	1735.11	1541.04	1532.67	1828.3	1456.15	1184.96	1224.02	747.241	738.196	1146.8	712.695	675.23	763.038	514.866	574.891	624.958	691.2	676.856	607.039
m149	Pheophytin A	C05797	1828.3	1981.01	2018.22	2364.88	2161.11	3062.12	2174.45	3117.79	1475.7	1200	2071.62	1748.72	1366.72	1997.29	2214.89	9501.7	7518.74	7720.13	4969.41	5199.95	9794.08	4713.05	4523.45	4981.52	2725.18	2665.68	2564.87	5710.4	5887.01	5544.08
m150	Pheophytin A	C05797	2305.33	2357.13	2196.7	1143.2	1069.45	1045.36	1185.15	1376.72	1354.92	836.912	1300.37	616.011	269.701	700.571	864.734	3061.1	2422.26	2487.14	1073.55	1248.51	1827.67	614.79	514.655	435.127	513.571	395.24	482.983	892.8	646.598	912.039
m151	Pheophytin A	C05797	112943	115481	107621	134525	125846	123012	79658	88639	93691	108859	116268	118124	119079	113976	127313	76961.2	60899.7	62531	48850.3	51116.5	96277.8	74962.9	71947.1	79232.9	58907.1	57621	55442	60663	62539.2	58896.1
m152	PI 36:4	C01194	2395.33	2449.16	2282.46	1503.15	1406.18	1374.5	2595.37	2887.99	3052.59	662.451	707.539	718.83	5251.49	5026.43	5614.63	5314.01	4205	4317.63	1222.61	1279.33	2409.61	2797.78	2685.23	2957.15	5363.3	5246.2	5047.82	4120.05	4247.47	4000.05
m153	PC 43:4	C00157	1927.97	1971.29	1837.12	1391.13	1301.38	1272.07	1269.3	1412.4	1492.9	795.441	1555.13	984.787	2432.94	2328.67	2601.17	2696.98	2134.13	2191.29	1022.56	1518.56	244.951	794.731	768.333	1239.49	1782.95	1744.02	1678.07	1684.85	1736.96	1635.78
m154	Pheophytin B	C05797	643.736	748.09	875.759	1072.22	1003.04	980.45	577.797	936.176	573.938	682.108	492.147	688.032	1056.87	1011.57	1129.95	440.714	483.826	504.643	1411.48	1476.96	2781.84	623.293	466.322	572.405	265.536	478.603	226.303	418.2	251.34	516.456
m155	TG 54:9|TG 16:2_18:3_20:4	C00422	792.857	837.64	1026.28	848.867	986.682	818.243	1015.33	1129.8	1194.2	1013.87	1082.88	1100.16	864.428	943.238	745.798	1264.29	1000.43	1027.23	767.685	966.959	880.777	773.653	733.736	689.684	1261.61	1234.06	1187.39	1156.95	344.278	1028.2
m156	TG 54:8|TG 16:1_18:3_20:4	C00422	4807.03	4915.06	4580.52	3895.32	3644.01	3561.94	4070.22	4529.12	4787.25	3773.53	4030.37	4094.68	5353.38	5123.95	5723.56	4123.63	3263.04	3350.45	2172.22	2515.31	2522.82	1910.66	1833.79	2019.49	5029.02	4919.21	4733.19	4019.7	4144.02	3902.62
m157	Chlorophyll A	C05306	184532	191264	200248	173623	179905	165453	169248	188720	211715	184024	216203	202285	193384	197191	230562	211787	182732	193780	198982	206069	318512	206549	197267	231623	168764	168656	169020	206795	205300	188755
m158	Chlorophyll A	C05306	185131	192184	201400	174504	180983	166341	170201	189733	212921	184872	217592	203457	194109	198343	231931	212631	183903	195073	200120	207209	319717	207291	198078	232763	169656	169388	169970	208134	206400	189655
m159	Chlorophyll A	C05306	3310.6	3385	3154.61	4596.35	4299.82	4202.97	2473.35	2752.21	2909.07	3741.03	3995.65	4059.41	3550.85	3398.67	3796.38	2345.38	1855.91	1905.62	1864.83	1951.34	3675.34	2667.31	2560	2819.24	1779.96	1741.09	1675.25	1785.15	1840.36	1733.16
m160	PC 44:4|PC 24:0_20:4	C00157	10131.9	10359.6	9654.5	7301.28	6830.23	6676.4	7905.37	8796.67	9298.03	5751.57	6143.04	6241.06	14655	14027	15668.4	15447.9	12224	12551.4	2281.18	2387.01	4495.92	4586.23	4401.72	4847.47	10333.4	10107.8	9725.55	9865.5	10170.6	9578.16
m161	TG 54:7|TG 16:1_18:2_20:4	C00422	4107.53	4199.83	3913.98	3490.2	3265.02	3191.49	3903.3	4343.38	4590.93	3647.06	3895.29	3957.45	5230.75	5006.57	5592.45	5015.66	3968.91	4075.22	1526.9	1597.73	3009.32	2578.32	2474.6	2725.19	5826.12	5698.91	5483.4	4593.3	4735.36	4459.51
m162	Chlorophyll B	C05306	94289.1	96407.9	89846.1	78267.9	73218.4	71569.3	72108.5	80238.4	84811.6	75725	80879.1	82169.7	90553.4	86672.6	96815.1	105138	83196.1	85424.6	70817.8	74103.2	139573	99636.2	95627.9	105312	78528	76813.4	73908.7	86050.3	88711.6	83544
m163	Chlorophyll B	C05306	578.846	753.258	1066.96	799.064	845.991	682.162	965.903	1063.33	855.959	659.804	1096.13	849.362	659.502	892.048	1049.84	19693.8	34945.4	39212.7	30327	37718.4	54561.8	12682.3	8634.08	8791.58	10133.4	2349.56	3282.27	13919.7	11185.9	24767.2
m164	DGDG 32:0|DGDG 16:0_16:0	C06037	2978.57	3045.51	2838.22	2332.51	2182.03	2132.88	2934.98	3265.88	3452.02	2038.33	2177.07	2211.81	4965.97	4753.14	5309.36	4365.71	3454.61	3547.14	1286.9	1346.6	2536.31	2886.05	2769.94	3050.44	3522.72	3445.81	3315.5	2985.6	3077.94	2898.64
m165	TG 56:10|TG 18:3_18:3_20:4	C00422	8394.4	8583.03	7998.85	6877.44	6433.73	6288.83	5759.38	6408.73	6773.99	5676.27	6062.62	6159.36	8708.81	8335.57	9311.01	9161.43	7249.48	7443.66	1224.29	1281.08	2412.91	1987.6	1907.64	2100.82	7393.62	7232.18	6958.7	4233.9	4364.85	4110.58
m166	TG 56:10|TG 18:3_18:3_20:4	C00422	2068.3	2021.29	2267.02	1812.27	2316.77	1713.02	1594.05	1897.89	2123.68	1828.14	2780.84	2039.89	1908.96	2160.71	3143.56	1795.66	2324.26	1159.33	2719.61	2318.61	1859.9	1490.6	2086.15	1887.41	2653.88	1245.33	2139.24	2315.6	8516.13	3763.5
m167	TG 56:9|TG 18:3_18:3_20:3	C00422	18372.3	18785.2	17506.6	15205.1	14224.1	13903.7	12501.3	13910.8	14703.6	9908.33	10582.7	10751.6	18169.6	17390.9	19426	17496.4	13845	14215.8	3462.41	3623.04	6823.98	6079.1	5834.54	6425.38	16284.2	15928.6	15326.3	14485	14933	14063.1
m168	DGDG 34:4|DGDG 16:2_18:2	C06037	26410	27003.5	25165.5	16530.7	15464.2	15115.9	24468.9	27227.6	28779.5	14101.4	15061.2	15301.5	42219.3	40409.9	45138.7	39046.2	30897.4	31725	11454.5	11985.9	22575.4	24683.5	23690.5	26089.6	41437.4	40532.6	38999.9	32867.1	33883.6	31909.8
m169	DGDG 34:3|DGDG 16:0_18:3	C06037	40816.7	41733.9	38893.4	29528.7	27623.6	27001.4	37484	41710.1	44087.4	28950.6	30921	31414.5	56980.9	54538.9	60921.1	53381.5	42241	43372.5	20909.4	21879.4	41209.8	39353.6	37770.4	41595.3	43238.5	42294.4	40695	41481.8	42764.7	40273.6
m170	DGDG 34:2|DGDG 16:0_18:2	C06037	110759	113248	105540	86869.7	81265.2	79434.9	97961.5	109006	115219	92387.7	98675.9	100251	120901	115720	129261	120861	95638	98199.7	86003.7	89993.6	169502	124981	119953	132100	105025	102731	98846.7	113605	117119	110297
m171	DGDG 34:1|DGDG 16:0_18:1	C06037	3697.64	3790.34	972.042	909.163	5214.24	3639.1	765.551	1202.79	1541.35	4849.95	1139.11	1099.26	5853.63	6518.05	2155.48	5664.56	1570.04	6638.44	6214.58	1428.14	1037.48	2803.29	2640.17	4750.89	10288.6	10063.4	10909.8	13437.6	11587.2	10274.6
m172	DGDG 34:1|DGDG 16:0_18:1	C06037	5620.22	5746.52	5355.39	3979.7	3722.95	3639.1	5184.54	5769.07	6097.88	3987.3	4258.69	4326.65	9234.03	8838.29	9872.55	8170.38	6465.26	6638.44	2174.58	2275.46	4285.83	4494.85	4314.02	4750.89	11592.7	11339.6	10910.8	10582.8	10910.1	10274.6
m173	TG 58:12|TG 18:3_20:4_20:5	C00422	2740.55	2802.13	2611.41	2241.48	2096.87	2049.64	1910.31	2125.69	2246.84	1891.13	2019.84	2052.07	2622.99	2510.57	2804.36	2655.88	2101.61	2157.9	1796.7	2301.8	1601.55	1381.98	1326.38	1460.7	2335.89	2284.89	2198.49	2073.8	2137.94	2013.4
m174	TG 58:11|TG 18:3_20:4_20:4	C00422	18347.7	18760.1	17483.2	15375.8	14383.8	14059.9	13260.5	14755.6	15596.6	12426.6	13272.4	13484.1	18568	17772.2	19852	17514.1	13859	14230.2	5840.54	6111.49	11511	10412.8	9993.91	11005.9	14870.5	14545.8	13995.8	11934	12303	11586.4
m175	TG 58:10|TG 18:2_20:4_20:4	C00422	7468.02	7635.84	7116.13	5993	5606.36	5480.09	5327.31	5927.94	6265.8	4925.98	5261.26	5345.21	7655.97	7327.86	8185.37	7764.12	6143.78	6308.35	2480.1	2595.15	4887.96	4272.87	4100.98	4516.27	6309.42	6171.66	5938.28	5788.2	5967.22	5619.61
m176	TG 58:11|TG 18:3_20:4_20:4	C00422	3127.53	3197.81	2980.16	2674.38	2501.84	2445.5	1908.59	2123.77	2244.82	2118.97	2263.19	2299.31	2506.72	2399.29	2680.05	3131.92	2478.3	2544.69	1671.23	1748.76	3293.79	2532.16	2430.29	2676.39	2603.17	2546.33	2450.04	2394.1	2468.14	2324.37
m177	DGDG 36:6|DGDG 18:3_18:3	C06037	2948.57	3014.83	2809.63	1570.34	1469.03	1435.95	2930.26	3260.64	3446.48	1345.54	1437.12	1460.05	4933.78	4722.33	5274.95	4050.6	3205.26	3291.12	868.867	909.175	1712.43	1854.97	1780.34	1960.63	3410.36	3335.9	3209.75	2245.75	2315.21	2180.34
m178	DGDG 36:6|DGDG 18:3_18:3	C06037	305.275	401.573	316.387	156.355	303.594	193.694	502.379	242.843	779.016	465.637	555.969	216.383	805.771	1166.62	1278.56	904.78	832.826	975.446	823.399	784.691	461.165	169.88	365.632	760.633	1429.15	1397.95	1345.08	1032.65	1064.59	1002.57
m179	DGDG 36:5|DGDG 18:2_18:3	C06037	15573.9	15923.9	14840.1	10585.2	9902.3	9679.28	15495.1	17242.1	18224.8	10252	10949.7	11124.5	26731.4	25585.8	28579.8	24228.4	19172	19685.5	6599.31	6905.46	13006.4	14255	13681.5	15067	23313.4	22804.4	21942	21200.2	21855.9	20582.8
m180	DGDG 36:4|DGDG 18:2_18:2	C06037	18439.7	18854.1	17570.8	13908.4	13011.1	12718	16354.8	18198.7	19236	14246	15215.6	15458.4	23466.3	22460.6	25089	22686.7	17952.1	18432.9	11261.7	11784.1	22195.3	18716.8	17963.8	19782.9	21919.7	21441.1	20630.3	22998.5	23709.8	22328.7
m181	DGDG 36:4|DGDG 18:1_18:3	C06037	14254.9	14601.7	4303.77	14036.3	15529.1	3491.08	3877.8	16950.7	5520.57	16348.8	4830.84	15459	18077.8	19719.1	25084	19577.5	17174.6	18407.6	18374.1	18456.8	22337	14287.5	13625.5	19769	20243.7	19899.2	20630.3	26385.9	24145.2	22298.7
m182	DGDG 36:3|DGDG 18:1_18:2	C06037	6730.82	6882.08	6413.66	4171.92	3902.76	3814.86	6083.79	6769.71	7155.54	4240.59	4529.21	4601.49	11098.4	10622.8	11865.9	9836.15	7783.39	7991.88	3199.9	3348.35	6306.6	6402.63	6145.06	6767.34	10233.5	10010.1	9631.55	10052.8	10363.7	9760
m183	TG 60:13|TG 20:4_20:4_20:5	C00422	2485.55	2541.4	2368.43	2004.14	1874.84	1832.61	1917.05	2133.19	2254.77	1958.87	2092.2	2125.59	2934.03	2808.29	3136.91	2534.89	2005.87	2059.6	1012.86	1059.85	1996.21	1810.54	1737.7	1913.67	2029.96	1985.63	1910.55	1574.9	1623.61	1529.03
m184	TG 60:12|TG 20:4_20:4_20:4	C00422	6246.48	6386.85	5952.15	5466.95	5114.24	4999.05	4773.52	5311.72	5614.46	4401.91	4701.52	4776.54	7352.29	7037.19	7860.69	6374.73	5044.35	5179.46	2623.89	2745.62	5171.36	4657.84	4470.46	4923.16	4648.88	4547.38	4375.42	3826.15	3944.48	3714.71
m185	DGDG 38:7|DGDG 18:3_20:4	C06037	37554.8	38398.8	35785.2	25229.4	23601.7	23070.1	34992.3	38937.5	41156.8	21600.8	23071	23439.1	58625.3	56112.8	62679.2	52855.4	41824.7	42945	14525.9	15199.7	28628.6	32232	30935.3	34068	42222.8	41300.9	39739.1	38646.3	39841.6	37520.7
m186	DGDG 38:7|DGDG 18:3_20:4	C06037	11347.4	11602.4	10812.7	6718.28	6284.84	6143.29	9612.73	10696.5	11306.2	6222.35	6645.86	6751.91	20964.4	20065.9	22414	17822.4	14102.9	14480.7	4541.08	4751.75	8949.9	10263	9850.11	10847.6	14679.1	14358.6	13815.6	12715.2	13108.5	12344.9
m187	DGDG 38:6|DGDG 18:2_20:4	C06038	72634.4	74266.6	69211.8	55145.4	51587.6	50425.8	64298.1	71547.5	75625.3	55100.7	58851	59790.2	90911	87014.8	97197.4	89636.9	70930	72830	43705.6	45733.1	86138.2	73348	70397.2	77526.1	75615.6	73964.6	71167.6	76940.3	79319.9	74699.3
m188	DGDG 40:9|DGDG 20:4_20:5	C06037	11137.6	11387.9	10612.8	7033.94	6580.14	6431.94	10552.3	11742	12411.2	6394.17	6829.37	6938.35	18642.8	17843.9	19932	16277.7	12880.6	13225.6	4486.55	4694.69	8842.43	10450.2	10029.8	11045.5	13120.7	12834.2	12348.9	12150.6	12526.4	11796.7
m189	DGDG 40:8|DGDG 20:4_20:4	C06039	34860.8	35644.2	33218.2	25306.2	23673.5	23140.3	30689.7	34149.8	36096.2	26691.4	28508.1	28963	44386.4	42484.1	47455.7	43942.9	34772.2	35703.6	22810.8	23869.1	44957.3	38077.4	36545.6	40246.4	36457.6	35661.6	34313	37390.3	38546.8	36301.3
