# Supplementary material for: Transcriptional and functional characterization in the terpenoid precursor pathway of the early land plant Physcomitrium patens
Source: Plant Biol (Stuttg). 2024 Nov 27;27(1):29–39. doi: 10.1111/plb.13741 (PMC11656282; doi:10.1111/plb.13741)
Supplement: Supplementary file 4 — Table S4. Significantly altered metabolites in P. patens after 150 mM NaCl treatment at 12 h and 7 days, respectively. [file PLB-27-29-s002.xlsx]

## Sheet: 12h
Metabolite	Fold_Change	t_value	pval	padj	KEGG	Class	Subclass_1	Subclass_2	Subclass_3	Subclass_4
Antheraxanthin	1.3208	-4.41671	0.00184426	0.00476435	C08579	Lipids	Prenol Lipids	Isoprenoids	C40 isoprenoids (tetraterpenes)	none
B-Carotene	0.907148	1.92124	0.0894051	0.118457	C02094	Lipids	Prenol Lipids	Isoprenoids	C40 isoprenoids (tetraterpenes)	none
Chlorophyll A	1.04933	-0.910754	0.388617	0.440414	C17432	NA	NA	NA	NA	NA
Chlorophyll A-1	1.04915	-0.906784	0.39069	0.440414	C17432	NA	NA	NA	NA	NA
Chlorophyll A-2	0.825068	1.28144	0.232667	0.268796	C17432	NA	NA	NA	NA	NA
Chlorophyll B	1.16716	-3.49963	0.00747771	0.0140713	C05306	NA	NA	NA	NA	NA
Chlorophyll B-1	17.3432	-2.11482	0.0866604	0.116803	C05306	NA	NA	NA	NA	NA
Lutein	1.34423	-5.67315	0.00049814	0.00185308	C08601	Lipids	Prenol Lipids	Isoprenoids	C40 isoprenoids (tetraterpenes)	none
m10	1.03355	-0.414135	0.691492	0.732966	C00189	Peptides	Amines	Biogenic amines	none	none
m100	1.09785	-1.8687	0.0980079	0.127479	C13508	Lipids	Glycerolipids	Glycosylmonoradylglycerols	Glycosyldiacylglycerols	none
m101	1.35872	-4.13662	0.00274967	0.00655691	C13508	Lipids	Glycerolipids	Glycosylmonoradylglycerols	Glycosyldiacylglycerols	none
m102	1.71894	-4.68602	0.00155151	0.00424384	C03692	Lipids	Glycerolipids	Glycosylmonoradylglycerols	Glycosyldiacylglycerols	none
m103	1.25733	-3.94707	0.00414274	0.00875625	C03692	Lipids	Glycerolipids	Glycosylmonoradylglycerols	Glycosyldiacylglycerols	none
m104	1.46037	-5.08025	0.00073045	0.00238357	C03692	Lipids	Glycerolipids	Glycosylmonoradylglycerols	Glycosyldiacylglycerols	none
m105	1.79122	-6.17668	0.000309235	0.00138907	C03692	Lipids	Glycerolipids	Glycosylmonoradylglycerols	Glycosyldiacylglycerols	none
m106	1.95692	-2.83924	0.0413111	0.0595648	C00157	Lipids	Glycerophospholipids	Glycerophosphocholines	Diacylglycerophosphocholines	none
m107	1.23941	-3.50459	0.0067186	0.0130173	C00165	Lipids	Glycerolipids	Diradylglycerols	Diacylglycerols	none
m108	1.08783	-1.67058	0.129228	0.162408	C00157	Lipids	Glycerophospholipids	Glycerophosphocholines	Diacylglycerophosphocholines	none
m109	1.35639	-2.38899	0.0475726	0.0680655	C00157	Lipids	Glycerophospholipids	Glycerophosphocholines	Diacylglycerophosphocholines	none
m11	1.67625	-3.16329	0.0198822	0.0316076	C00189	Peptides	Amines	Biogenic amines	none	none
m110	2.28108	-8.01808	0.000128413	0.000938728	C00157	Lipids	Glycerophospholipids	Glycerophosphocholines	Diacylglycerophosphocholines	none
m111	1.80932	-9.26511	7.91206e-06	0.000305885	C00157	Lipids	Glycerophospholipids	Glycerophosphocholines	Diacylglycerophosphocholines	none
m112	1.96927	-10.3327	5.71399e-06	0.000305885	C00157	Lipids	Glycerophospholipids	Glycerophosphocholines	Diacylglycerophosphocholines	none
m113	1.6438	-6.38302	0.00013122	0.000938728	C00157	Lipids	Glycerophospholipids	Glycerophosphocholines	Diacylglycerophosphocholines	none
m114	1.92301	-8.21536	3.99387e-05	0.000571431	C00157	Lipids	Glycerophospholipids	Glycerophosphocholines	Diacylglycerophosphocholines	none
m115	1.88153	-6.20343	0.000221867	0.00123702	C00157	Lipids	Glycerophospholipids	Glycerophosphocholines	Diacylglycerophosphocholines	none
m116	4.2798	-1.29285	0.230106	0.267499	C13508	Lipids	Glycerolipids	Glycosylmonoradylglycerols	Glycosyldiacylglycerols	none
m117	1.51864	-4.38154	0.00177921	0.00466102	C00157	Lipids	Glycerophospholipids	Glycerophosphocholines	Diacylglycerophosphocholines	none
m118	2.26506	-8.91628	6.95891e-05	0.00066762	C00157	Lipids	Glycerophospholipids	Glycerophosphocholines	Diacylglycerophosphocholines	none
m119	1.90417	-7.15111	0.000316566	0.00138907	C00157	Lipids	Glycerophospholipids	Glycerophosphocholines	Diacylglycerophosphocholines	none
m12	0.772519	1.54591	0.158739	0.195533	C00189	Peptides	Amines	Biogenic amines	none	none
m120	1.87392	-4.02708	0.0127221	0.0219103	C13508	Lipids	Glycerolipids	Glycosylmonoradylglycerols	Glycosyldiacylglycerols	none
m121	1.04773	-0.546877	0.598288	0.643246	C00157	Lipids	Glycerophospholipids	Glycerophosphocholines	Diacylglycerophosphocholines	none
m122	2.2146	-8.44723	5.94063e-05	0.000649975	C00157	Lipids	Glycerophospholipids	Glycerophosphocholines	Diacylglycerophosphocholines	none
m123	1.89521	-9.36095	1.21212e-05	0.00030888	C00157	Lipids	Glycerophospholipids	Glycerophosphocholines	Diacylglycerophosphocholines	none
m124	1.82319	-3.47189	0.0151638	0.0251827	C03692	Lipids	Glycerolipids	Glycosylmonoradylglycerols	Glycosyldiacylglycerols	none
m125	1.74095	-7.51786	4.79709e-05	0.00059484	C00157	Lipids	Glycerophospholipids	Glycerophosphocholines	Diacylglycerophosphocholines	none
m126	1.36889	-4.39401	0.00226304	0.00576611	C03692	Lipids	Glycerolipids	Glycosylmonoradylglycerols	Glycosyldiacylglycerols	none
m127	1.63101	-5.09206	0.000704958	0.00234147	C03692	Lipids	Glycerolipids	Glycosylmonoradylglycerols	Glycosyldiacylglycerols	none
m128	1.22004	-3.8096	0.00555334	0.0113508	C03692	Lipids	Glycerolipids	Glycosylmonoradylglycerols	Glycosyldiacylglycerols	none
m129	1.91088	-6.5552	0.000309664	0.00138907	C03692	Lipids	Glycerolipids	Glycosylmonoradylglycerols	Glycosyldiacylglycerols	none
m13	0.76283	1.95035	0.0834752	0.113331	C00189	Peptides	Amines	Biogenic amines	none	none
m130	2.11246	-6.90773	0.000330494	0.00138907	C00157	Lipids	Glycerophospholipids	Glycerophosphocholines	Diacylglycerophosphocholines	none
m131	1.55679	-6.9279	7.1787e-05	0.00066762	C00157	Lipids	Glycerophospholipids	Glycerophosphocholines	Diacylglycerophosphocholines	none
m132	1.13822	-2.11837	0.064173	0.0897457	C00157	Lipids	Glycerophospholipids	Glycerophosphocholines	Diacylglycerophosphocholines	none
m133	2.61447	-3.63101	0.0211268	0.0327466	C13508	Lipids	Glycerolipids	Glycosylmonoradylglycerols	Glycosyldiacylglycerols	none
m134	1.8978	-6.97334	0.000341474	0.00138907	C00157	Lipids	Glycerophospholipids	Glycerophosphocholines	Diacylglycerophosphocholines	none
m135	2.46123	-3.83086	0.0170579	0.0278313	C13508	Lipids	Glycerolipids	Glycosylmonoradylglycerols	Glycosyldiacylglycerols	none
m136	1.89213	-4.51913	0.00748954	0.0140713	C13508	Lipids	Glycerolipids	Glycosylmonoradylglycerols	Glycosyldiacylglycerols	none
m137	2.91694	-4.30457	0.011612	0.0203757	C00157	Lipids	Glycerophospholipids	Glycerophosphocholines	Diacylglycerophosphocholines	none
m138	1.60318	-5.94674	0.000557309	0.0019212	C00157	Lipids	Glycerophospholipids	Glycerophosphocholines	Diacylglycerophosphocholines	none
m139	1.21085	-3.82009	0.00566468	0.0113949	C03692	Lipids	Glycerolipids	Glycosylmonoradylglycerols	Glycosyldiacylglycerols	none
m14	1.00942	-0.173256	0.867504	0.881725	C00189	Peptides	Amines	Biogenic amines	none	none
m140	1.6236	-5.69212	0.000395811	0.00150246	C03692	Lipids	Glycerolipids	Glycosylmonoradylglycerols	Glycosyldiacylglycerols	none
m141	1.74666	-6.45683	0.000124743	0.000938728	C03692	Lipids	Glycerolipids	Glycosylmonoradylglycerols	Glycosyldiacylglycerols	none
m142	2.29588	-5.5682	0.00290418	0.00675222	C01194	Lipids	Glycerophospholipids	Glycerophosphoinositols	Diacylglycerophosphoinositols	none
m143	1.82315	-4.86893	0.00365628	0.0080008	C13508	Lipids	Glycerolipids	Glycosylmonoradylglycerols	Glycosyldiacylglycerols	none
m144	1.45257	-5.99319	0.000343533	0.00138907	C00157	Lipids	Glycerophospholipids	Glycerophosphocholines	Diacylglycerophosphocholines	none
m145	1.47559	-4.30971	0.0064565	0.0126411	C13508	Lipids	Glycerolipids	Glycosylmonoradylglycerols	Glycosyldiacylglycerols	none
m146	1.07132	-1.11311	0.294884	0.336493	C00422	Lipids	Glycerolipids	Triradylglycerols	Triacylglycerols	none
m15	0.991878	0.177119	0.863374	0.881725	C00189	Peptides	Amines	Biogenic amines	none	none
m152	3.27175	-4.14923	0.0131206	0.0223642	C01194	Lipids	Glycerophospholipids	Glycerophosphoinositols	Diacylglycerophosphoinositols	none
m153	1.99228	-5.55998	0.00301329	0.00691941	C00157	Lipids	Glycerophospholipids	Glycerophosphocholines	Diacylglycerophosphocholines	none
m155	0.911857	1.38252	0.21697	0.257981	C00422	Lipids	Glycerolipids	Triradylglycerols	Triacylglycerols	none
m156	1.09515	-0.656956	0.536209	0.586676	C00422	Lipids	Glycerolipids	Triradylglycerols	Triacylglycerols	none
m16	0.39305	3.03274	0.0160787	0.0264659	C00189	Peptides	Amines	Biogenic amines	none	none
m160	2.02304	-7.72787	0.000225191	0.00123702	C00157	Lipids	Glycerophospholipids	Glycerophosphocholines	Diacylglycerophosphocholines	none
m161	1.21919	-3.02308	0.0186969	0.0302401	C00422	Lipids	Glycerolipids	Triradylglycerols	Triacylglycerols	none
m164	1.74188	-4.73575	0.00146314	0.00412339	C06037	Lipids	Glycerolipids	Glycosylmonoradylglycerols	Glycosyldiacylglycerols	none
m165	1.39164	-6.75777	0.000208529	0.00123702	C00422	Lipids	Glycerolipids	Triradylglycerols	Triacylglycerols	none
m166	1.02658	-0.0038798	0.996994	0.996994	C00422	Lipids	Glycerolipids	Triradylglycerols	Triacylglycerols	none
m167	1.45324	-4.47065	0.00172732	0.00465626	C00422	Lipids	Glycerolipids	Triradylglycerols	Triacylglycerols	none
m168	1.98831	-4.72433	0.00376622	0.00814554	C06037	Lipids	Glycerolipids	Glycosylmonoradylglycerols	Glycosyldiacylglycerols	none
m169	1.52235	-4.60592	0.00144578	0.00412339	C06037	Lipids	Glycerolipids	Glycosylmonoradylglycerols	Glycosyldiacylglycerols	none
m17	1.00782	0.835037	0.441499	0.488803	C01885	Lipids	Glycerolipids	Monoradylglycerols	Monoacylglycerols	none
m170	1.13821	-2.19899	0.0613805	0.0864907	C06037	Lipids	Glycerolipids	Glycosylmonoradylglycerols	Glycosyldiacylglycerols	none
m171	2.6132	-2.60602	0.0307629	0.0457752	C06037	Lipids	Glycerolipids	Glycosylmonoradylglycerols	Glycosyldiacylglycerols	none
m172	1.74341	-5.5594	0.000358497	0.00141873	C06037	Lipids	Glycerolipids	Glycosylmonoradylglycerols	Glycosyldiacylglycerols	none
m173	1.23789	-3.94195	0.00569743	0.0113949	C00422	Lipids	Glycerolipids	Triradylglycerols	Triacylglycerols	none
m174	1.26236	-3.42731	0.0111297	0.0197154	C00422	Lipids	Glycerolipids	Triradylglycerols	Triacylglycerols	none
m175	1.34967	-5.25134	0.000745729	0.00239148	C00422	Lipids	Glycerolipids	Triradylglycerols	Triacylglycerols	none
m176	1.22435	-3.92651	0.00350401	0.00775888	C00422	Lipids	Glycerolipids	Triradylglycerols	Triacylglycerols	none
m177	2.03493	-3.6352	0.0123147	0.0214068	C06037	Lipids	Glycerolipids	Glycosylmonoradylglycerols	Glycosyldiacylglycerols	none
m178	2.50604	-4.62352	0.00523479	0.0108186	C06037	Lipids	Glycerolipids	Glycosylmonoradylglycerols	Glycosyldiacylglycerols	none
m179	1.84414	-5.01815	0.00151642	0.00420976	C06037	Lipids	Glycerolipids	Glycosylmonoradylglycerols	Glycosyldiacylglycerols	none
m18	1.03932	-0.410399	0.693559	0.732966	C00165	Lipids	Glycerolipids	Diradylglycerols	Diacylglycerols	none
m180	1.36406	-4.43498	0.00177199	0.00466102	C06037	Lipids	Glycerolipids	Glycosylmonoradylglycerols	Glycosyldiacylglycerols	none
m181	1.71171	-2.15636	0.0936662	0.122689	C06037	Lipids	Glycerolipids	Glycosylmonoradylglycerols	Glycosyldiacylglycerols	none
m182	1.88112	-5.46465	0.00060893	0.00205929	C06037	Lipids	Glycerolipids	Glycosylmonoradylglycerols	Glycosyldiacylglycerols	none
m183	1.26135	-2.75149	0.0342578	0.0497808	C00422	Lipids	Glycerolipids	Triradylglycerols	Triacylglycerols	none
m184	1.35087	-3.54133	0.0106603	0.0192507	C00422	Lipids	Glycerolipids	Triradylglycerols	Triacylglycerols	none
m185	1.84831	-4.5535	0.00327321	0.00733514	C06037	Lipids	Glycerolipids	Glycosylmonoradylglycerols	Glycosyldiacylglycerols	none
m186	2.29259	-6.18722	0.000319629	0.00138907	C06037	Lipids	Glycerolipids	Glycosylmonoradylglycerols	Glycosyldiacylglycerols	none
m187	1.36881	-4.53371	0.00142702	0.00412339	C06038	Lipids	Glycerolipids	Glycosylmonoradylglycerols	Glycosyldiacylglycerols	none
m188	1.9393	-4.66637	0.00264202	0.00647775	C06037	Lipids	Glycerolipids	Glycosylmonoradylglycerols	Glycosyldiacylglycerols	none
m189	1.39117	-4.94375	0.000825167	0.00260137	C06039	NA	NA	NA	NA	NA
m2	0.644315	8.40128	6.88385e-05	0.00066762	C00189	Peptides	Amines	Biogenic amines	none	none
m23	1.04595	-0.351418	0.735001	0.755305	C08614	Lipids	Prenol Lipids	Isoprenoids	C40 isoprenoids (tetraterpenes)	none
m24	1.53275	-7.81043	3.38663e-05	0.000524928	C08614	Lipids	Prenol Lipids	Isoprenoids	C40 isoprenoids (tetraterpenes)	none
m26	0.703109	1.41816	0.200802	0.242527	C00165	Lipids	Glycerolipids	Diradylglycerols	Diacylglycerols	none
m27	0.975311	0.560824	0.590041	0.638068	C00165	Lipids	Glycerolipids	Diradylglycerols	Diacylglycerols	none
m28	1.10252	-1.52531	0.162476	0.19882	C00165	Lipids	Glycerolipids	Diradylglycerols	Diacylglycerols	none
m29	1.14943	-1.3308	0.227045	0.265599	C00165	Lipids	Glycerolipids	Diradylglycerols	Diacylglycerols	none
m3	0.434792	1.79675	0.107188	0.138451	C00189	Peptides	Amines	Biogenic amines	none	none
m30	1.41125	-6.57261	0.000105762	0.000855296	C02530	Lipids	Sterol Lipids	Sterols	Cholesteryl esters	none
m31	1.50906	-1.36213	0.219145	0.257981	C02530	Lipids	Sterol Lipids	Sterols	Cholesteryl esters	none
m33	0.411311	3.31689	0.020453	0.0319685	C00165	Lipids	Glycerolipids	Diradylglycerols	Diacylglycerols	none
m34	1.12034	-0.866533	0.408969	0.455499	C00165	Lipids	Glycerolipids	Diradylglycerols	Diacylglycerols	none
m35	1.22255	-3.76697	0.00458955	0.00959164	C00165	Lipids	Glycerolipids	Diradylglycerols	Diacylglycerols	none
m36	1.66379	-2.9675	0.0202514	0.0319216	C00165	Lipids	Glycerolipids	Diradylglycerols	Diacylglycerols	none
m37	0.558968	2.0972	0.0897984	0.118457	C00165	Lipids	Glycerolipids	Diradylglycerols	Diacylglycerols	none
m38	1.17757	-2.61321	0.0319418	0.046781	C00165	Lipids	Glycerolipids	Diradylglycerols	Diacylglycerols	none
m39	1.02326	-0.148347	0.886754	0.896393	C00165	Lipids	Glycerolipids	Diradylglycerols	Diacylglycerols	none
m4	0.795738	2.38368	0.0565912	0.0803508	C00189	Peptides	Amines	Biogenic amines	none	none
m40	0.478144	2.24461	0.0743945	0.102499	C00165	Lipids	Glycerolipids	Diradylglycerols	Diacylglycerols	none
m41	0.565735	2.11061	0.087936	0.11767	C00165	Lipids	Glycerolipids	Diradylglycerols	Diacylglycerols	none
m42	0.485685	2.15132	0.0832654	0.113331	C00165	Lipids	Glycerolipids	Diradylglycerols	Diacylglycerols	none
m43	3.43552	-4.15059	0.0132261	0.0223642	C00157	Lipids	Glycerophospholipids	Glycerophosphocholines	Diacylglycerophosphocholines	none
m44	2.22741	-4.94422	0.00243022	0.00610839	C00157	Lipids	Glycerophospholipids	Glycerophosphocholines	Diacylglycerophosphocholines	none
m45	1.6984	-7.58849	5.3394e-05	0.000620705	C00157	Lipids	Glycerophospholipids	Glycerophosphocholines	Diacylglycerophosphocholines	none
m46	1.52454	-5.64035	0.000381099	0.00147676	C00157	Lipids	Glycerophospholipids	Glycerophosphocholines	Diacylglycerophosphocholines	none
m47	1.77961	-7.83831	8.47787e-05	0.000716766	C00157	Lipids	Glycerophospholipids	Glycerophosphocholines	Diacylglycerophosphocholines	none
m48	19.6183	-2.58277	0.0295731	0.0443596	C00344	NA	NA	NA	NA	NA
m49	1.16588	-1.2791	0.237831	0.273065	C00350	Lipids	Glycerophospholipids	Glycerophosphoethanolamines	Diacylglycerophosphoethanolamines	none
m5	1.33924	-3.18369	0.0214975	0.0330457	C00189	Peptides	Amines	Biogenic amines	none	none
m50	1.6678	-1.34303	0.213451	0.256141	C00350	Lipids	Glycerophospholipids	Glycerophosphoethanolamines	Diacylglycerophosphoethanolamines	none
m51	1.98649	-5.71162	0.000534433	0.00191163	C03692	Lipids	Glycerolipids	Glycosylmonoradylglycerols	Glycosyldiacylglycerols	none
m52	1.97103	-4.01213	0.0136469	0.0228679	C00344	NA	NA	NA	NA	NA
m53	2.44591	-10.5384	1.7466e-05	0.000360964	C00157	Lipids	Glycerophospholipids	Glycerophosphocholines	Diacylglycerophosphocholines	none
m54	2.12334	-7.47077	0.000142379	0.000980832	C00157	Lipids	Glycerophospholipids	Glycerophosphocholines	Diacylglycerophosphocholines	none
m55	2.5876	-2.56456	0.0318524	0.046781	C03692	Lipids	Glycerolipids	Glycosylmonoradylglycerols	Glycosyldiacylglycerols	none
m56	1.53831	-4.92378	0.000967377	0.00294971	C03692	Lipids	Glycerolipids	Glycosylmonoradylglycerols	Glycosyldiacylglycerols	none
m57	1.82809	-8.64228	1.32852e-05	0.00030888	C00157	Lipids	Glycerophospholipids	Glycerophosphocholines	Diacylglycerophosphocholines	none
m58	1.71079	-5.39665	0.000557768	0.0019212	C00157	Lipids	Glycerophospholipids	Glycerophosphocholines	Diacylglycerophosphocholines	none
m6	0.454368	2.72707	0.0244869	0.0373326	C00189	Peptides	Amines	Biogenic amines	none	none
m60	3.76463	-12.0105	4.39239e-05	0.00058356	C00157	Lipids	Glycerophospholipids	Glycerophosphocholines	Diacylglycerophosphocholines	none
m61	1.16412	-1.34753	0.218859	0.257981	C00157	Lipids	Glycerophospholipids	Glycerophosphocholines	Diacylglycerophosphocholines	none
m62	1.75479	-7.80132	7.7995e-05	0.000690812	C00157	Lipids	Glycerophospholipids	Glycerophosphocholines	Diacylglycerophosphocholines	none
m63	0.939058	0.894222	0.395867	0.443562	C00157	Lipids	Glycerophospholipids	Glycerophosphocholines	Diacylglycerophosphocholines	none
m64	1.24931	-4.57838	0.00134666	0.00403999	C00157	Lipids	Glycerophospholipids	Glycerophosphocholines	Diacylglycerophosphocholines	none
m65	1.33604	-6.10578	0.000254304	0.00130115	C00157	Lipids	Glycerophospholipids	Glycerophosphocholines	Diacylglycerophosphocholines	none
m66	1.65531	-7.91693	2.6288e-05	0.000444507	C00157	Lipids	Glycerophospholipids	Glycerophosphocholines	Diacylglycerophosphocholines	none
m67	2.62496	-4.94602	0.00644006	0.0126411	C00344	NA	NA	NA	NA	NA
m68	2.09562	-6.02075	0.00143452	0.00412339	C00344	NA	NA	NA	NA	NA
m69	1.60664	-4.35286	0.00392081	0.00838243	C03692	Lipids	Glycerolipids	Glycosylmonoradylglycerols	Glycosyldiacylglycerols	none
m7	1.00693	0.123177	0.906254	0.911153	C00189	Peptides	Amines	Biogenic amines	none	none
m70	2.53173	-7.22543	0.00023773	0.00126336	C00344	NA	NA	NA	NA	NA
m71	1.7235	-4.21546	0.0102371	0.0186676	C00344	NA	NA	NA	NA	NA
m72	1.32263	-4.09384	0.00271656	0.00655691	C03692	Lipids	Glycerolipids	Glycosylmonoradylglycerols	Glycosyldiacylglycerols	none
m73	1.89008	-4.33713	0.00742325	0.0140713	C00344	NA	NA	NA	NA	NA
m74	1.97394	-9.30801	2.07035e-05	0.000385086	C00157	Lipids	Glycerophospholipids	Glycerophosphocholines	Diacylglycerophosphocholines	none
m75	1.02695	-0.466297	0.654544	0.699685	C03692	Lipids	Glycerolipids	Glycosylmonoradylglycerols	Glycosyldiacylglycerols	none
m76	1.16753	-2.07477	0.0686117	0.0952372	C03692	Lipids	Glycerolipids	Glycosylmonoradylglycerols	Glycosyldiacylglycerols	none
m77	2.92044	-12.2547	1.2953e-06	0.000225662	C00157	Lipids	Glycerophospholipids	Glycerophosphocholines	Diacylglycerophosphocholines	none
m78	1.28295	-3.37429	0.00832697	0.0154882	C03692	Lipids	Glycerolipids	Glycosylmonoradylglycerols	Glycosyldiacylglycerols	none
m79	1.18522	-1.63721	0.13612	0.169921	C03692	Lipids	Glycerolipids	Glycosylmonoradylglycerols	Glycosyldiacylglycerols	none
m8	0.8637	1.80323	0.124913	0.158054	C00189	Peptides	Amines	Biogenic amines	none	none
m80	1.13157	-0.389979	0.706028	0.733638	C00165	Lipids	Glycerolipids	Diradylglycerols	Diacylglycerols	none
m81	0.920646	1.62346	0.147245	0.182584	C00165	Lipids	Glycerolipids	Diradylglycerols	Diacylglycerols	none
m82	1.66698	-2.89003	0.0279486	0.0422637	C00157	Lipids	Glycerophospholipids	Glycerophosphocholines	Diacylglycerophosphocholines	none
m83	2.42739	-7.40379	0.000518153	0.00188973	C00157	Lipids	Glycerophospholipids	Glycerophosphocholines	Diacylglycerophosphocholines	none
m84	2.13149	-5.52529	0.00289397	0.00675222	C00157	Lipids	Glycerophospholipids	Glycerophosphocholines	Diacylglycerophosphocholines	none
m85	1.12974	-1.751	0.116347	0.149245	C00165	Lipids	Glycerolipids	Diradylglycerols	Diacylglycerols	none
m86	1.07823	-0.567184	0.586879	0.638068	C00157	Lipids	Glycerophospholipids	Glycerophosphocholines	Diacylglycerophosphocholines	none
m87	1.63968	-4.9948	0.00264682	0.00647775	C00157	Lipids	Glycerophospholipids	Glycerophosphocholines	Diacylglycerophosphocholines	none
m88	2.73959	-9.38349	0.000191089	0.00123702	C00157	Lipids	Glycerophospholipids	Glycerophosphocholines	Diacylglycerophosphocholines	none
m89	1.59332	-9.89433	8.22271e-06	0.000305885	C00157	Lipids	Glycerophospholipids	Glycerophosphocholines	Diacylglycerophosphocholines	none
m9	0.542125	1.42309	0.189075	0.229856	C00189	Peptides	Amines	Biogenic amines	none	none
m90	1.89	-10.7539	2.42648e-06	0.000225662	C00157	Lipids	Glycerophospholipids	Glycerophosphocholines	Diacylglycerophosphocholines	none
m91	1.28673	-4.99787	0.000905724	0.00280774	C00157	Lipids	Glycerophospholipids	Glycerophosphocholines	Diacylglycerophosphocholines	none
m92	1.57635	-5.95484	0.000224901	0.00123702	C00157	Lipids	Glycerophospholipids	Glycerophosphocholines	Diacylglycerophosphocholines	none
m93	1.57245	-5.82821	0.000258831	0.00130115	C00157	Lipids	Glycerophospholipids	Glycerophosphocholines	Diacylglycerophosphocholines	none
m94	1.56622	-5.97218	0.000226123	0.00123702	C00157	Lipids	Glycerophospholipids	Glycerophosphocholines	Diacylglycerophosphocholines	none
m95	1.99914	-9.68892	1.02731e-05	0.00030888	C00157	Lipids	Glycerophospholipids	Glycerophosphocholines	Diacylglycerophosphocholines	none
m96	1.62644	-2.89575	0.018967	0.0304126	C00350	Lipids	Glycerophospholipids	Glycerophosphoethanolamines	Diacylglycerophosphoethanolamines	none
m97	2.46019	-8.66782	0.000223327	0.00123702	C00157	Lipids	Glycerophospholipids	Glycerophosphocholines	Diacylglycerophosphocholines	none
m98	2.05572	-7.22956	0.000333037	0.00138907	C00157	Lipids	Glycerophospholipids	Glycerophosphocholines	Diacylglycerophosphocholines	none
m99	1.61874	-3.22891	0.0107824	0.019284	C13508	Lipids	Glycerolipids	Glycosylmonoradylglycerols	Glycosyldiacylglycerols	none
Pheophytin A	0.748905	3.56745	0.00903686	0.0166421	C17432	NA	NA	NA	NA	NA
pheophytin A-1	0.70182	3.97111	0.00326057	0.00733514	C17432	NA	NA	NA	NA	NA
pheophytin A-2	2.45004	-1.78763	0.117682	0.149924	C17432	NA	NA	NA	NA	NA
Pheophytin a-3	1.53735	-0.397539	0.703762	0.733638	C17432	NA	NA	NA	NA	NA
Pheophytin A-4	0.913501	0.786362	0.454955	0.50072	C17432	NA	NA	NA	NA	NA
pheophytin B	1.14218	-0.360153	0.728192	0.752465	C17432	NA	NA	NA	NA	NA
Violaxanthin	1.42061	-6.18433	0.000304058	0.00138907	C08614	Lipids	Prenol Lipids	Isoprenoids	C40 isoprenoids (tetraterpenes)	none
Violaxanthin Isomer 1	0.981631	0.399769	0.703778	0.733638	C08614	Lipids	Prenol Lipids	Isoprenoids	C40 isoprenoids (tetraterpenes)	none

## Sheet: 7d
Metabolite	Fold_Change	t_value	pval	padj	KEGG	Class	Subclass_1	Subclass_2	Subclass_3	Subclass_4
Antheraxanthin	1.08941	-0.633226	0.545789	0.63861	C08579	Lipids	Prenol Lipids	Isoprenoids	C40 isoprenoids (tetraterpenes)	none
B-Carotene	0.751773	3.68508	0.00423743	0.0125662	C02094	Lipids	Prenol Lipids	Isoprenoids	C40 isoprenoids (tetraterpenes)	none
Chlorophyll A	0.814782	2.04657	0.0829797	0.135249	C17432	NA	NA	NA	NA	NA
Chlorophyll A-1	0.815427	2.04228	0.0833512	0.135249	C17432	NA	NA	NA	NA	NA
Chlorophyll A-2	0.679298	3.07605	0.0270766	0.0589515	C17432	NA	NA	NA	NA	NA
Chlorophyll B	0.83333	1.55823	0.174337	0.249883	C05306	NA	NA	NA	NA	NA
Chlorophyll B-1	0.429806	1.74365	0.125729	0.191375	C05306	NA	NA	NA	NA	NA
Lutein	1.15825	-1.15346	0.276309	0.354666	C08601	Lipids	Prenol Lipids	Isoprenoids	C40 isoprenoids (tetraterpenes)	none
m10	1.00446	-0.0214886	0.983675	0.983768	C00189	Peptides	Amines	Biogenic amines	none	none
m100	0.58912	3.92122	0.0103299	0.0273345	C13508	Lipids	Glycerolipids	Glycosylmonoradylglycerols	Glycosyldiacylglycerols	none
m101	1.27996	-2.29671	0.0660104	0.111965	C13508	Lipids	Glycerolipids	Glycosylmonoradylglycerols	Glycosyldiacylglycerols	none
m102	1.20024	-1.56032	0.178077	0.253134	C03692	Lipids	Glycerolipids	Glycosylmonoradylglycerols	Glycosyldiacylglycerols	none
m103	1.36511	-3.46617	0.0167297	0.0394179	C03692	Lipids	Glycerolipids	Glycosylmonoradylglycerols	Glycosyldiacylglycerols	none
m104	0.749945	2.22388	0.0755514	0.125114	C03692	Lipids	Glycerolipids	Glycosylmonoradylglycerols	Glycosyldiacylglycerols	none
m105	2.31485	-10.3154	8.81317e-05	0.000621097	C03692	Lipids	Glycerolipids	Glycosylmonoradylglycerols	Glycosyldiacylglycerols	none
m106	1.06319	-0.906771	0.388154	0.46687	C00157	Lipids	Glycerophospholipids	Glycerophosphocholines	Diacylglycerophosphocholines	none
m108	0.807186	1.66911	0.140088	0.207717	C00157	Lipids	Glycerophospholipids	Glycerophosphocholines	Diacylglycerophosphocholines	none
m109	1.23528	-1.806	0.129218	0.19496	C00157	Lipids	Glycerophospholipids	Glycerophosphocholines	Diacylglycerophosphocholines	none
m11	0.545018	6.2904	9.02757e-05	0.000621097	C00189	Peptides	Amines	Biogenic amines	none	none
m110	1.60741	-5.04717	0.00309119	0.0095992	C00157	Lipids	Glycerophospholipids	Glycerophosphocholines	Diacylglycerophosphocholines	none
m111	1.39572	-3.59696	0.014198	0.0349362	C00157	Lipids	Glycerophospholipids	Glycerophosphocholines	Diacylglycerophosphocholines	none
m112	1.36466	-3.42927	0.0174924	0.040658	C00157	Lipids	Glycerophospholipids	Glycerophosphocholines	Diacylglycerophosphocholines	none
m113	2.31348	-9.55868	2.40032e-06	6.88092e-05	C00157	Lipids	Glycerophospholipids	Glycerophosphocholines	Diacylglycerophosphocholines	none
m114	2.51124	-13.653	1.36604e-05	0.000180737	C00157	Lipids	Glycerophospholipids	Glycerophosphocholines	Diacylglycerophosphocholines	none
m115	2.26657	-7.83832	4.14127e-05	0.000356149	C00157	Lipids	Glycerophospholipids	Glycerophosphocholines	Diacylglycerophosphocholines	none
m116	3.02988	-4.28182	0.00312532	0.0095992	C13508	Lipids	Glycerolipids	Glycosylmonoradylglycerols	Glycosyldiacylglycerols	none
m117	1.27029	-2.21402	0.0532797	0.0945147	C00157	Lipids	Glycerophospholipids	Glycerophosphocholines	Diacylglycerophosphocholines	none
m118	1.96709	-7.54101	0.000501754	0.0022711	C00157	Lipids	Glycerophospholipids	Glycerophosphocholines	Diacylglycerophosphocholines	none
m119	1.12123	-0.948871	0.384913	0.466236	C00157	Lipids	Glycerophospholipids	Glycerophosphocholines	Diacylglycerophosphocholines	none
m12	1.03925	-0.111212	0.915307	0.942711	C00189	Peptides	Amines	Biogenic amines	none	none
m120	1.51455	-3.71804	0.00402746	0.0121531	C13508	Lipids	Glycerolipids	Glycosylmonoradylglycerols	Glycosyldiacylglycerols	none
m121	1.71511	-5.7252	0.000943632	0.00352836	C00157	Lipids	Glycerophospholipids	Glycerophosphocholines	Diacylglycerophosphocholines	none
m122	2.31747	-11.2526	5.18604e-05	0.000424762	C00157	Lipids	Glycerophospholipids	Glycerophosphocholines	Diacylglycerophosphocholines	none
m123	2.37709	-10.9292	1.96708e-05	0.000211461	C00157	Lipids	Glycerophospholipids	Glycerophosphocholines	Diacylglycerophosphocholines	none
m124	1.30252	-1.4511	0.195239	0.270816	C03692	Lipids	Glycerolipids	Glycosylmonoradylglycerols	Glycosyldiacylglycerols	none
m125	6.76068	-40.6591	4.32136e-12	7.43274e-10	C00157	Lipids	Glycerophospholipids	Glycerophosphocholines	Diacylglycerophosphocholines	none
m126	1.0795	-0.647938	0.544604	0.63861	C03692	Lipids	Glycerolipids	Glycosylmonoradylglycerols	Glycosyldiacylglycerols	none
m127	0.869651	1.0657	0.334476	0.423014	C03692	Lipids	Glycerolipids	Glycosylmonoradylglycerols	Glycosyldiacylglycerols	none
m128	0.991037	0.0849241	0.935436	0.957709	C03692	Lipids	Glycerolipids	Glycosylmonoradylglycerols	Glycosyldiacylglycerols	none
m129	2.19747	-9.99602	7.73333e-05	0.000578318	C03692	Lipids	Glycerolipids	Glycosylmonoradylglycerols	Glycosyldiacylglycerols	none
m13	0.668713	0.930366	0.384915	0.466236	C00189	Peptides	Amines	Biogenic amines	none	none
m130	1.33773	-2.76105	0.0372429	0.0719751	C00157	Lipids	Glycerophospholipids	Glycerophosphocholines	Diacylglycerophosphocholines	none
m131	1.0599	-0.566982	0.594622	0.691047	C00157	Lipids	Glycerophospholipids	Glycerophosphocholines	Diacylglycerophosphocholines	none
m132	0.632923	3.41672	0.0182342	0.0418171	C00157	Lipids	Glycerophospholipids	Glycerophosphocholines	Diacylglycerophosphocholines	none
m133	1.68889	-3.54063	0.0106502	0.0273927	C13508	Lipids	Glycerolipids	Glycosylmonoradylglycerols	Glycosyldiacylglycerols	none
m134	1.35903	-2.86791	0.0337681	0.0675295	C00157	Lipids	Glycerophospholipids	Glycerophosphocholines	Diacylglycerophosphocholines	none
m135	1.84581	-4.42988	0.00128488	0.00470213	C13508	Lipids	Glycerolipids	Glycosylmonoradylglycerols	Glycosyldiacylglycerols	none
m136	3.81336	-8.19183	1.54681e-05	0.000190037	C13508	Lipids	Glycerolipids	Glycosylmonoradylglycerols	Glycosyldiacylglycerols	none
m137	1.05975	-0.184587	0.857984	0.910946	C00157	Lipids	Glycerophospholipids	Glycerophosphocholines	Diacylglycerophosphocholines	none
m138	1.58383	-4.95764	0.00260005	0.00860016	C00157	Lipids	Glycerophospholipids	Glycerophosphocholines	Diacylglycerophosphocholines	none
m139	0.865074	1.27681	0.253805	0.34105	C03692	Lipids	Glycerolipids	Glycosylmonoradylglycerols	Glycosyldiacylglycerols	none
m14	1.01224	-0.0680679	0.94817	0.965001	C00189	Peptides	Amines	Biogenic amines	none	none
m140	1.029	-0.235038	0.823336	0.879589	C03692	Lipids	Glycerolipids	Glycosylmonoradylglycerols	Glycosyldiacylglycerols	none
m141	1.25484	-2.30057	0.0656198	0.111965	C03692	Lipids	Glycerolipids	Glycosylmonoradylglycerols	Glycosyldiacylglycerols	none
m142	3.65763	-10.0164	1.91894e-05	0.000211461	C01194	Lipids	Glycerophospholipids	Glycerophosphoinositols	Diacylglycerophosphoinositols	none
m143	1.48426	-3.53064	0.011941	0.0302037	C13508	Lipids	Glycerolipids	Glycosylmonoradylglycerols	Glycosyldiacylglycerols	none
m144	1.4612	-4.07237	0.00699552	0.0194069	C00157	Lipids	Glycerophospholipids	Glycerophosphocholines	Diacylglycerophosphocholines	none
m145	1.82481	-5.34819	0.000356662	0.00175274	C13508	Lipids	Glycerolipids	Glycosylmonoradylglycerols	Glycosyldiacylglycerols	none
m146	1.75763	-8.25336	1.34344e-05	0.000180737	C00422	Lipids	Glycerolipids	Triradylglycerols	Triacylglycerols	none
m15	0.96151	0.132217	0.899774	0.942342	C00189	Peptides	Amines	Biogenic amines	none	none
m152	2.09897	-6.05462	0.00015188	0.000870779	C01194	Lipids	Glycerophospholipids	Glycerophosphoinositols	Diacylglycerophosphoinositols	none
m153	1.83634	-4.31264	0.00713267	0.0194733	C00157	Lipids	Glycerophospholipids	Glycerophosphocholines	Diacylglycerophosphocholines	none
m155	1.29091	-1.57447	0.1676	0.244298	C00422	Lipids	Glycerolipids	Triradylglycerols	Triacylglycerols	none
m156	2.0616	-9.75896	8.27792e-06	0.00014238	C00422	Lipids	Glycerolipids	Triradylglycerols	Triacylglycerols	none
m16	1.62207	-0.921731	0.378385	0.466236	C00189	Peptides	Amines	Biogenic amines	none	none
m160	2.59923	-12.4498	2.69952e-05	0.000257954	C00157	Lipids	Glycerophospholipids	Glycerophosphocholines	Diacylglycerophosphocholines	none
m161	2.21366	-8.00541	1.17207e-05	0.000180737	C00422	Lipids	Glycerolipids	Triradylglycerols	Triacylglycerols	none
m164	1.38699	-2.64037	0.0382539	0.0731074	C06037	Lipids	Glycerolipids	Glycosylmonoradylglycerols	Glycosyldiacylglycerols	none
m165	3.14208	-5.63037	0.00147703	0.00518467	C00422	Lipids	Glycerolipids	Triradylglycerols	Triacylglycerols	none
m166	1.66909	-1.27341	0.25623	0.341098	C00422	Lipids	Glycerolipids	Triradylglycerols	Triacylglycerols	none
m167	2.82247	-14.2229	5.60094e-07	4.01393e-05	C00422	Lipids	Glycerolipids	Triradylglycerols	Triacylglycerols	none
m168	1.82297	-5.18762	0.000691955	0.00293609	C06037	Lipids	Glycerolipids	Glycosylmonoradylglycerols	Glycosyldiacylglycerols	none
m169	1.23693	-2.00662	0.0994617	0.157601	C06037	Lipids	Glycerolipids	Glycosylmonoradylglycerols	Glycosyldiacylglycerols	none
m17	0.934862	0.117157	0.90947	0.942342	C01885	Lipids	Glycerolipids	Monoradylglycerols	Monoacylglycerols	none
m170	0.896325	0.975198	0.370293	0.461525	C06037	Lipids	Glycerolipids	Glycosylmonoradylglycerols	Glycosyldiacylglycerols	none
m171	3.52651	-8.23937	2.42402e-05	0.000245254	C06037	Lipids	Glycerolipids	Glycosylmonoradylglycerols	Glycosyldiacylglycerols	none
m172	2.94276	-14.0072	3.49277e-06	7.50945e-05	C06037	Lipids	Glycerolipids	Glycosylmonoradylglycerols	Glycosyldiacylglycerols	none
m173	1.32174	-3.37599	0.0144213	0.0349362	C00422	Lipids	Glycerolipids	Triradylglycerols	Triacylglycerols	none
m174	1.44391	-3.44128	0.00890771	0.0239395	C00422	Lipids	Glycerolipids	Triradylglycerols	Triacylglycerols	none
m175	1.56627	-5.02962	0.00290708	0.00925958	C00422	Lipids	Glycerolipids	Triradylglycerols	Triacylglycerols	none
m177	1.83761	-4.03822	0.00253342	0.00854409	C06037	Lipids	Glycerolipids	Glycosylmonoradylglycerols	Glycosyldiacylglycerols	none
m178	2.16081	-4.77814	0.000939973	0.00352836	C06037	Lipids	Glycerolipids	Glycosylmonoradylglycerols	Glycosyldiacylglycerols	none
m179	1.89455	-6.45016	0.000810755	0.00316931	C06037	Lipids	Glycerolipids	Glycosylmonoradylglycerols	Glycosyldiacylglycerols	none
m180	1.30799	-2.79347	0.0337741	0.0675295	C06037	Lipids	Glycerolipids	Glycosylmonoradylglycerols	Glycosyldiacylglycerols	none
m181	1.25038	-2.60549	0.0275124	0.0591517	C06037	Lipids	Glycerolipids	Glycosylmonoradylglycerols	Glycosyldiacylglycerols	none
m182	1.8667	-6.88271	0.000789435	0.00315774	C06037	Lipids	Glycerolipids	Glycosylmonoradylglycerols	Glycosyldiacylglycerols	none
m183	1.11781	-0.93354	0.379759	0.466236	C00422	Lipids	Glycerolipids	Triradylglycerols	Triacylglycerols	none
m184	1.0189	-0.159456	0.878348	0.926846	C00422	Lipids	Glycerolipids	Triradylglycerols	Triacylglycerols	none
m185	1.53784	-3.82869	0.0106704	0.0273927	C06037	Lipids	Glycerolipids	Glycosylmonoradylglycerols	Glycosyldiacylglycerols	none
m186	1.64667	-4.37094	0.00457874	0.0133482	C06037	Lipids	Glycerolipids	Glycosylmonoradylglycerols	Glycosyldiacylglycerols	none
m187	1.13824	-1.26893	0.257806	0.341098	C06038	Lipids	Glycerolipids	Glycosylmonoradylglycerols	Glycosyldiacylglycerols	none
m188	1.50916	-3.46772	0.0164748	0.0393566	C06037	Lipids	Glycerolipids	Glycosylmonoradylglycerols	Glycosyldiacylglycerols	none
m189	1.0589	-0.542176	0.609887	0.70403	C06039	NA	NA	NA	NA	NA
m2	0.838671	0.486838	0.639115	0.732851	C00189	Peptides	Amines	Biogenic amines	none	none
m23	0.78639	1.99634	0.0863939	0.138876	C08614	Lipids	Prenol Lipids	Isoprenoids	C40 isoprenoids (tetraterpenes)	none
m24	0.968122	0.259104	0.803063	0.863649	C08614	Lipids	Prenol Lipids	Isoprenoids	C40 isoprenoids (tetraterpenes)	none
m26	1.83487	-2.46474	0.0341573	0.0675295	C00165	Lipids	Glycerolipids	Diradylglycerols	Diacylglycerols	none
m27	1.05904	-1.26361	0.248954	0.337166	C00165	Lipids	Glycerolipids	Diradylglycerols	Diacylglycerols	none
m28	1.20937	-1.18385	0.264888	0.344349	C00165	Lipids	Glycerolipids	Diradylglycerols	Diacylglycerols	none
m29	1.62994	-4.83706	0.00270281	0.00877138	C00165	Lipids	Glycerolipids	Diradylglycerols	Diacylglycerols	none
m3	0.738765	0.663848	0.523095	0.620498	C00189	Peptides	Amines	Biogenic amines	none	none
m30	1.24546	-2.21632	0.0756505	0.125114	C02530	Lipids	Sterol Lipids	Sterols	Cholesteryl esters	none
m31	1.67224	-2.22141	0.0533019	0.0945147	C02530	Lipids	Sterol Lipids	Sterols	Cholesteryl esters	none
m34	0.736901	1.78774	0.107791	0.168546	C00165	Lipids	Glycerolipids	Diradylglycerols	Diacylglycerols	none
m35	1.01908	-0.422834	0.681957	0.751901	C00165	Lipids	Glycerolipids	Diradylglycerols	Diacylglycerols	none
m4	0.990375	0.0286476	0.977949	0.983768	C00189	Peptides	Amines	Biogenic amines	none	none
m43	1.4598	-3.13226	0.0142309	0.0349362	C00157	Lipids	Glycerophospholipids	Glycerophosphocholines	Diacylglycerophosphocholines	none
m44	1.7452	-5.53517	0.00145604	0.00518467	C00157	Lipids	Glycerophospholipids	Glycerophosphocholines	Diacylglycerophosphocholines	none
m45	1.93836	-8.09196	0.000321101	0.00162439	C00157	Lipids	Glycerophospholipids	Glycerophosphocholines	Diacylglycerophosphocholines	none
m46	1.26614	-2.34664	0.0436979	0.0820225	C00157	Lipids	Glycerophospholipids	Glycerophosphocholines	Diacylglycerophosphocholines	none
m47	1.34566	-2.74556	0.0367338	0.0717978	C00157	Lipids	Glycerophospholipids	Glycerophosphocholines	Diacylglycerophosphocholines	none
m48	2.85929	-3.47862	0.00634765	0.0181966	C00344	NA	NA	NA	NA	NA
m49	1.42271	-2.8848	0.0322834	0.0667235	C00350	Lipids	Glycerophospholipids	Glycerophosphoethanolamines	Diacylglycerophosphoethanolamines	none
m5	0.923338	0.399863	0.703381	0.770583	C00189	Peptides	Amines	Biogenic amines	none	none
m50	1.45416	-1.46637	0.173294	0.249883	C00350	Lipids	Glycerophospholipids	Glycerophosphoethanolamines	Diacylglycerophosphoethanolamines	none
m51	1.17053	-1.01436	0.349382	0.43864	C03692	Lipids	Glycerolipids	Glycosylmonoradylglycerols	Glycosyldiacylglycerols	none
m52	1.76207	-2.56209	0.0290986	0.0617896	C00344	NA	NA	NA	NA	NA
m53	1.52497	-2.33522	0.0484763	0.0887014	C00157	Lipids	Glycerophospholipids	Glycerophosphocholines	Diacylglycerophosphocholines	none
m54	1.36775	-2.90406	0.032309	0.0667235	C00157	Lipids	Glycerophospholipids	Glycerophosphocholines	Diacylglycerophosphocholines	none
m55	1.46596	-1.36794	0.201283	0.276966	C03692	Lipids	Glycerolipids	Glycosylmonoradylglycerols	Glycosyldiacylglycerols	none
m56	1.36949	-2.82846	0.0325859	0.0667235	C03692	Lipids	Glycerolipids	Glycosylmonoradylglycerols	Glycosyldiacylglycerols	none
m57	2.81607	-14.7826	7.75162e-06	0.00014238	C00157	Lipids	Glycerophospholipids	Glycerophosphocholines	Diacylglycerophosphocholines	none
m58	2.55285	-2.19471	0.0645557	0.111965	C00157	Lipids	Glycerophospholipids	Glycerophosphocholines	Diacylglycerophosphocholines	none
m6	0.672823	0.787519	0.455417	0.54397	C00189	Peptides	Amines	Biogenic amines	none	none
m60	2.55552	-5.35687	0.000776865	0.00315774	C00157	Lipids	Glycerophospholipids	Glycerophosphocholines	Diacylglycerophosphocholines	none
m61	1.38478	-3.22265	0.0213647	0.0483517	C00157	Lipids	Glycerophospholipids	Glycerophosphocholines	Diacylglycerophosphocholines	none
m62	1.48803	-4.31722	0.00688018	0.0193999	C00157	Lipids	Glycerophospholipids	Glycerophosphocholines	Diacylglycerophosphocholines	none
m63	1.18495	-1.69832	0.148195	0.21786	C00157	Lipids	Glycerophospholipids	Glycerophosphocholines	Diacylglycerophosphocholines	none
m64	1.09671	-1.13117	0.292132	0.372197	C00157	Lipids	Glycerophospholipids	Glycerophosphocholines	Diacylglycerophosphocholines	none
m65	1.13086	-1.24065	0.26627	0.344349	C00157	Lipids	Glycerophospholipids	Glycerophosphocholines	Diacylglycerophosphocholines	none
m66	3.28681	-19.9164	8.08712e-07	4.01393e-05	C00157	Lipids	Glycerophospholipids	Glycerophosphocholines	Diacylglycerophosphocholines	none
m67	1.43084	-1.74492	0.111917	0.17342	C00344	NA	NA	NA	NA	NA
m68	8.8182	-7.35698	0.000638533	0.00281609	C00344	NA	NA	NA	NA	NA
m69	0.741662	1.85304	0.120121	0.184472	C03692	Lipids	Glycerolipids	Glycosylmonoradylglycerols	Glycosyldiacylglycerols	none
m7	0.815886	0.475176	0.646567	0.736487	C00189	Peptides	Amines	Biogenic amines	none	none
m70	1.04853	-0.430488	0.677075	0.751901	C00344	NA	NA	NA	NA	NA
m71	1.22728	-1.19604	0.263998	0.344349	C00344	NA	NA	NA	NA	NA
m72	0.798347	1.77214	0.135856	0.203193	C03692	Lipids	Glycerolipids	Glycosylmonoradylglycerols	Glycosyldiacylglycerols	none
m73	2.48989	-4.34897	0.00166334	0.00572187	C00344	NA	NA	NA	NA	NA
m74	0.986227	0.121449	0.907976	0.942342	C00157	Lipids	Glycerophospholipids	Glycerophosphocholines	Diacylglycerophosphocholines	none
m75	0.756805	2.31037	0.0663978	0.111965	C03692	Lipids	Glycerolipids	Glycosylmonoradylglycerols	Glycosyldiacylglycerols	none
m76	2.07184	-8.04988	0.000145782	0.000864639	C03692	Lipids	Glycerolipids	Glycosylmonoradylglycerols	Glycosyldiacylglycerols	none
m77	2.04851	-9.30105	0.000141106	0.000864639	C00157	Lipids	Glycerophospholipids	Glycerophosphocholines	Diacylglycerophosphocholines	none
m78	0.947731	0.463993	0.661601	0.748654	C03692	Lipids	Glycerolipids	Glycosylmonoradylglycerols	Glycosyldiacylglycerols	none
m79	2.8151	-14.1912	1.08459e-06	4.01393e-05	C03692	Lipids	Glycerolipids	Glycosylmonoradylglycerols	Glycosyldiacylglycerols	none
m8	1.10747	-0.258965	0.803394	0.863649	C00189	Peptides	Amines	Biogenic amines	none	none
m82	1.99822	-3.1253	0.025346	0.0558912	C00157	Lipids	Glycerophospholipids	Glycerophosphocholines	Diacylglycerophosphocholines	none
m83	1.907	-5.85292	0.000171963	0.000954119	C00157	Lipids	Glycerophospholipids	Glycerophosphocholines	Diacylglycerophosphocholines	none
m84	1.76887	-5.0635	0.000699882	0.00293609	C00157	Lipids	Glycerophospholipids	Glycerophosphocholines	Diacylglycerophosphocholines	none
m86	1.36151	-2.30912	0.0438725	0.0820225	C00157	Lipids	Glycerophospholipids	Glycerophosphocholines	Diacylglycerophosphocholines	none
m87	1.23488	-2.00239	0.099875	0.157601	C00157	Lipids	Glycerophospholipids	Glycerophosphocholines	Diacylglycerophosphocholines	none
m88	2.12879	-8.36844	0.000202635	0.00108916	C00157	Lipids	Glycerophospholipids	Glycerophosphocholines	Diacylglycerophosphocholines	none
m89	2.38005	-11.5914	3.23131e-06	7.50945e-05	C00157	Lipids	Glycerophospholipids	Glycerophosphocholines	Diacylglycerophosphocholines	none
m9	0.888605	0.281558	0.784609	0.854132	C00189	Peptides	Amines	Biogenic amines	none	none
m90	1.88004	-7.96593	0.000228765	0.00119235	C00157	Lipids	Glycerophospholipids	Glycerophosphocholines	Diacylglycerophosphocholines	none
m91	1.00223	-0.021339	0.983768	0.983768	C00157	Lipids	Glycerophospholipids	Glycerophosphocholines	Diacylglycerophosphocholines	none
m92	1.76319	-6.15449	0.000108244	0.000716074	C00157	Lipids	Glycerophospholipids	Glycerophosphocholines	Diacylglycerophosphocholines	none
m93	1.82844	-6.44819	7.41453e-05	0.000578318	C00157	Lipids	Glycerophospholipids	Glycerophosphocholines	Diacylglycerophosphocholines	none
m94	1.91463	-6.97415	3.88807e-05	0.000351972	C00157	Lipids	Glycerophospholipids	Glycerophosphocholines	Diacylglycerophosphocholines	none
m95	3.15394	-17.5715	1.16684e-06	4.01393e-05	C00157	Lipids	Glycerophospholipids	Glycerophosphocholines	Diacylglycerophosphocholines	none
m96	1.98953	-5.42505	0.000404977	0.00193489	C00350	Lipids	Glycerophospholipids	Glycerophosphoethanolamines	Diacylglycerophosphoethanolamines	none
m97	2.76601	-9.83773	0.000131948	0.00084056	C00157	Lipids	Glycerophospholipids	Glycerophosphocholines	Diacylglycerophosphocholines	none
m98	1.45308	-6.99727	0.000431519	0.00200598	C00157	Lipids	Glycerophospholipids	Glycerophosphocholines	Diacylglycerophosphocholines	none
m99	0.943071	0.447979	0.666464	0.749228	C13508	Lipids	Glycerolipids	Glycosylmonoradylglycerols	Glycosyldiacylglycerols	none
Pheophytin A	0.68619	2.45525	0.0482348	0.0887014	C17432	NA	NA	NA	NA	NA
pheophytin A-1	0.771411	2.40103	0.0507298	0.0918477	C17432	NA	NA	NA	NA	NA
pheophytin A-2	0.734235	1.41073	0.189643	0.265192	C17432	NA	NA	NA	NA	NA
Pheophytin a-3	0.672565	1.31773	0.231422	0.315909	C17432	NA	NA	NA	NA	NA
Pheophytin A-4	0.838255	1.54144	0.181775	0.256273	C17432	NA	NA	NA	NA	NA
pheophytin B	0.294101	2.37254	0.061727	0.108337	C17432	NA	NA	NA	NA	NA
Violaxanthin	1.35223	-3.15736	0.0239544	0.0535085	C08614	Lipids	Prenol Lipids	Isoprenoids	C40 isoprenoids (tetraterpenes)	none
Violaxanthin Isomer 1	1.05005	-0.436289	0.68017	0.751901	C08614	Lipids	Prenol Lipids	Isoprenoids	C40 isoprenoids (tetraterpenes)	none
