# Supplementary material for: Transcriptional and functional characterization in the terpenoid precursor pathway of the early land plant Physcomitrium patens
Source: Plant Biol (Stuttg). 2024 Nov 27;27(1):29–39. doi: 10.1111/plb.13741 (PMC11656282; doi:10.1111/plb.13741)
Supplement: Supplementary file 5 — Table S5. Co‐expression networks of the different DXS copies in P. patens. [file PLB-27-29-s003.xlsx]

## Sheet: Supplemental Table S5
Co-expression networks
DXS1A	DXS1B	DXS1C	DXS1D
Pp3c1_11090	Pp3c2_27550	Pp3c7_8920	Pp3c11_14460
Pp3c18_16840	Pp3c11_14590	Pp3c9_18150	Pp3c15_5100
Pp3c16_21460	Pp3c13_14980	Pp3c4_17170	Pp3c9_24090
Pp3c11_7910	Pp3c21_4230	Pp3c4_23380	Pp3c26_13000
Pp3c13_6570	Pp3c3_5620	Pp3c20_1940	Pp3c10_4440
Pp3c2_19910	Pp3c9_19520	Pp3c2_26170	Pp3c1_13910
Pp3c15_19390	Pp3c12_20650	Pp3c1_21890	Pp3c27_3090
Pp3c1_34400	Pp3c2_23590	Pp3c2_30060	Pp3c12_25670
Pp3c23_22230	Pp3c10_20360	Pp3c20_3900	Pp3c9_24080
Pp3c13_10750	Pp3c24_20010	Pp3c20_2570	Pp3c21_6810
Pp3c26_3620	Pp3c7_26570	Pp3c21_14800	Pp3c25_15320
Pp3c2_19700	Pp3c10_25450	Pp3c11_1170	Pp3c20_14280
Pp3c18_5520	Pp3c23_6060	Pp3c6_7940	Pp3c22_12350
Pp3c3_13470	Pp3c11_18230	Pp3c3_18330	Pp3c7_1630
Pp3c3_14080	Pp3c11_23670	Pp3c8_20530	Pp3c6_21010
Pp3c2_15430	Pp3c7_12850	Pp3c17_17250	Pp3c20_20340
Pp3c11_14630	Pp3c18_1300	Pp3c18_7680	Pp3c2_19280
Pp3c18_1300	Pp3c13_21050	Pp3c1_36400	Pp3c18_11020
Pp3c1_13170	Pp3c9_20020	Pp3c10_19260	Pp3c16_3180
Pp3c5_16770	Pp3c17_4710	Pp3c3_20660	Pp3c1_25220
Pp3c5_15050	Pp3c3_10740	Pp3c26_4850	Pp3c19_6730
Pp3c4_17610	Pp3c4_23170	Pp3c2_35740	Pp3c5_12990
Pp3c19_10210	Pp3c9_8520	Pp3c17_21430	Pp3c19_3900
Pp3c10_25450	Pp3c5_10150	Pp3c14_7160	Pp3c17_8570
Pp3c24_12520	Pp3c12_25230	Pp3c5_8580	Pp3c5_10280
Pp3c6_8700	Pp3c10_12080	Pp3c15_19690	Pp3c26_3430
Pp3c1_16500	Pp3c11_12080	Pp3c21_19100	Pp3c1_41080
Pp3c10_2910	Pp3c1_34400	Pp3c2_15960	Pp3c2_14270
Pp3c6_1620	Pp3c15_4620	Pp3c23_12650	Pp3c23_15520
Pp3c16_16670	Pp3c9_10620	Pp3c15_20670	Pp3c17_4180
Pp3c5_10150	Pp3c13_22200	Pp3c8_13980	Pp3c18_13590
Pp3c9_10350	Pp3c14_14450	Pp3c20_11430	Pp3c24_19580
Pp3c4_3490	Pp3c24_20960	Pp3c20_10050	Pp3c2_35010
Pp3c15_16700	Pp3c13_10540	Pp3c9_4000	Pp3c23_9530
Pp3c10_12450	Pp3c11_23060	Pp3c11_18190	Pp3c19_3200
Pp3c3_1020	Pp3c15_5850	Pp3c20_6230	Pp3c2_14510
Pp3c12_10340	Pp3c20_640	Pp3c13_14120	Pp3c20_5930
Pp3c13_22210	Pp3c2_31580	Pp3c13_11610	Pp3c9_23190
Pp3c12_10640	Pp3c5_19050	Pp3c2_380	Pp3c19_8410
Pp3c18_13090	Pp3c22_10850	Pp3c8_12150	Pp3c3_31110
Pp3c16_22900	Pp3c16_3930	Pp3c7_25140	Pp3c23_13910
Pp3c4_8140	Pp3c9_15440	Pp3c13_15340	Pp3c2_29380
Pp3c20_2980	Pp3c3_2620	Pp3c3_34260	Pp3c8_18950
Pp3c1_32200	Pp3c3_12510	Pp3c1_25420	Pp3c1_33460
Pp3c4_28160	Pp3c15_10370	Pp3c18_7440	Pp3c8_17250
Pp3c1210600	Pp3c4-11800	Pp3c26_370	Pp3c5_18040
Pp3c14_14570	Pp3c2_19260	Pp3c1_23760	Pp3c24_13900
Pp3c2_15060	Pp3c18_5520	Pp3c8_11860	Pp3c19_10280
Pp3c23_6060	Pp3c16_16040	Pp3c9_2150	Pp3c5_2690
Pp3c11_12080	Pp3c12_24970	Pp3c3_8470	Pp3c12_15420
Pp3c10_2220	Pp3c4_5680	Pp3c1_28970	Pp3c26_1220
