# Supplementary material for: Transcriptional and functional characterization in the terpenoid precursor pathway of the early land plant Physcomitrium patens
Source: Plant Biol (Stuttg). 2024 Nov 27;27(1):29–39. doi: 10.1111/plb.13741 (PMC11656282; doi:10.1111/plb.13741)
Supplement: Supplementary file 6 — Table S6. Overrepresented GO terms. [file PLB-27-29-s010.xlsx]

## Sheet: Supplemental Table S6
DXS1A
GO ID	GO Description	p-val	corrected p-val		Cluster Frequency	Total Frequency	Genes
15979	photosynthesis	8.2899e-06	0.00084557	3.07285	9/28 32.1%	145/8236 1.7%	PP3C26_3620 PP3C23_22230 PP3C15_19390 PP3C6_1620 PP3C3_14080 PP3C1_32200 PP3C10_25450 PP3C13_6570 PP3C11_12080
46483	heterocycle metabolic process	0.024201	1.0002	-8.68502e-05	7/28 25.0%	187/8236 2.2%	PP3C4_3490 PP3C18_16840 PP3C13_10750 PP3C6_8700 PP3C23_6060 PP3C24_12520 PP3C5_16770
33014	tetrapyrrole biosynthetic process	0.029416	1.0002	-8.68502e-05	4/28 14.2%	29/8236 0.3%	PP3C18_16840 PP3C13_10750 PP3C6_8700 PP3C5_16770
33013	tetrapyrrole metabolic process	0.054935	1.4008	-0.146376	4/28 14.2%	34/8236 0.4%	PP3C18_16840 PP3C13_10750 PP3C6_8700 PP3C5_16770
44271	cellular nitrogen compound biosynthetic process	0.22173	4.5232	-0.655446	7/28 25.0%	263/8236 3.1%	PP3C4_3490 PP3C18_16840 PP3C13_10750 PP3C6_8700 PP3C23_6060 PP3C24_12520 PP3C5_16770
44237	cellular metabolic process	0.31913	5.4251	-0.734408	24/28 85.7%	3915/8236 47.5%	PP3C26_3620 PP3C18_16840 PP3C15_19390 PP3C13_10750 PP3C3_14080 PP3C23_6060 PP3C13_6570 PP3C24_12520 PP3C10_12450 PP3C11_12080 PP3C4_3490 PP3C23_22230 PP3C2_15060 PP3C4_8140 PP3C13_22210 PP3C6_1620 PP3C6_8700 PP3C11_14630 PP3C1_11090 PP3C1_32200 PP3C10_25450 PP3C12_10340 PP3C20_2980 PP3C5_16770
8152	metabolic process	0.4551	6.6314	-0.821605	28/28 100.0%	5763/8236 69.9%	PP3C15_19390 PP3C13_10750 PP3C23_6060 PP3C13_6570 PP3C24_12520 PP3C4_3490 PP3C23_22230 PP3C2_15060 PP3C4_8140 PP3C13_22210 PP3C6_1620 PP3C1_11090 PP3C4_28160 PP3C1_13170 PP3C20_2980 PP3C5_16770 PP3C26_3620 PP3C18_16840 PP3C3_14080 PP3C2_15430 PP3C11_7910 PP3C10_12450 PP3C11_12080 PP3C6_8700 PP3C11_14630 PP3C1_32200 PP3C10_25450 PP3C12_10340
42548	regulation of photosynthesis, light reaction	0.88415	7.7142	-0.887291	2/28 7.1%	4/8236 0.0%	PP3C26_3620 PP3C3_14080
42549	photosystem II stabilization	0.88415	7.7142	-0.887291	2/28 7.1%	4/8236 0.0%	PP3C26_3620 PP3C3_14080
10109	regulation of photosynthesis	0.88415	7.7142	-0.887291	2/28 7.1%	4/8236 0.0%	PP3C26_3620 PP3C3_14080
43467	regulation of generation of precursor metabolites and energy	0.88415	7.7142	-0.887291	2/28 7.1%	4/8236 0.0%	PP3C26_3620 PP3C3_14080
18130	heterocycle biosynthetic process	0.90756	7.7142	-0.887291	4/28 14.2%	70/8236 0.8%	PP3C18_16840 PP3C13_10750 PP3C6_8700 PP3C5_16770
6754	ATP biosynthetic process	1.2078	8.2133	-0.914518	3/28 10.7%	28/8236 0.3%	PP3C4_3490 PP3C23_6060 PP3C24_12520
15985	energy coupled proton transport, down electrochemical gradient	1.2078	8.2133	-0.914518	3/28 10.7%	28/8236 0.3%	PP3C4_3490 PP3C23_6060 PP3C24_12520
15986	ATP synthesis coupled proton transport	1.2078	8.2133	-0.914518	3/28 10.7%	28/8236 0.3%	PP3C4_3490 PP3C23_6060 PP3C24_12520
9142	nucleoside triphosphate biosynthetic process	2.7306	13.926	-1.14383	3/28 10.7%	37/8236 0.4%	PP3C4_3490 PP3C23_6060 PP3C24_12520
9145	purine nucleoside triphosphate biosynthetic process	2.7306	13.926	-1.14383	3/28 10.7%	37/8236 0.4%	PP3C4_3490 PP3C23_6060 PP3C24_12520
46034	ATP metabolic process	2.7306	13.926	-1.14383	3/28 10.7%	37/8236 0.4%	PP3C4_3490 PP3C23_6060 PP3C24_12520
9201	ribonucleoside triphosphate biosynthetic process	2.7306	13.926	-1.14383	3/28 10.7%	37/8236 0.4%	PP3C4_3490 PP3C23_6060 PP3C24_12520
9206	purine ribonucleoside triphosphate biosynthetic process	2.7306	13.926	-1.14383	3/28 10.7%	37/8236 0.4%	PP3C4_3490 PP3C23_6060 PP3C24_12520
6119	oxidative phosphorylation	2.9513	14.335	-1.1564	3/28 10.7%	38/8236 0.4%	PP3C4_3490 PP3C23_6060 PP3C24_12520
9260	ribonucleotide biosynthetic process	5.141	20.169	-1.30468	3/28 10.7%	46/8236 0.5%	PP3C4_3490 PP3C23_6060 PP3C24_12520
9144	purine nucleoside triphosphate metabolic process	5.141	20.169	-1.30468	3/28 10.7%	46/8236 0.5%	PP3C4_3490 PP3C23_6060 PP3C24_12520
9152	purine ribonucleotide biosynthetic process	5.141	20.169	-1.30468	3/28 10.7%	46/8236 0.5%	PP3C4_3490 PP3C23_6060 PP3C24_12520
9199	ribonucleoside triphosphate metabolic process	5.141	20.169	-1.30468	3/28 10.7%	46/8236 0.5%	PP3C4_3490 PP3C23_6060 PP3C24_12520
9205	purine ribonucleoside triphosphate metabolic process	5.141	20.169	-1.30468	3/28 10.7%	46/8236 0.5%	PP3C4_3490 PP3C23_6060 PP3C24_12520
9141	nucleoside triphosphate metabolic process	5.8147	21.967	-1.34177	3/28 10.7%	48/8236 0.5%	PP3C4_3490 PP3C23_6060 PP3C24_12520
6164	purine nucleotide biosynthetic process	8.1671	29.273	-1.46647	3/28 10.7%	54/8236 0.6%	PP3C4_3490 PP3C23_6060 PP3C24_12520
9259	ribonucleotide metabolic process	8.6097	29.273	-1.46647	3/28 10.7%	55/8236 0.6%	PP3C4_3490 PP3C23_6060 PP3C24_12520
9150	purine ribonucleotide metabolic process	8.6097	29.273	-1.46647	3/28 10.7%	55/8236 0.6%	PP3C4_3490 PP3C23_6060 PP3C24_12520
6163	purine nucleotide metabolic process	12.707	41.81	-1.62128	3/28 10.7%	63/8236 0.7%	PP3C4_3490 PP3C23_6060 PP3C24_12520
44249	cellular biosynthetic process	16.586	52.869	-1.7232	12/28 42.8%	1453/8236 17.6%	PP3C4_3490 PP3C18_16840 PP3C13_10750 PP3C6_8700 PP3C11_14630 PP3C1_11090 PP3C23_6060 PP3C24_12520 PP3C12_10340 PP3C20_2980 PP3C5_16770 PP3C10_12450
6779	porphyrin biosynthetic process	17.385	53.736	-1.73027	2/28 7.1%	18/8236 0.2%	PP3C18_16840 PP3C13_10750
15992	proton transport	21.66	63.124	-1.80019	3/28 10.7%	76/8236 0.9%	PP3C4_3490 PP3C23_6060 PP3C24_12520
6818	hydrogen transport	21.66	63.124	-1.80019	3/28 10.7%	76/8236 0.9%	PP3C4_3490 PP3C23_6060 PP3C24_12520
34220	ion transmembrane transport	22.475	63.68	-1.804	3/28 10.7%	77/8236 0.9%	PP3C4_3490 PP3C23_6060 PP3C24_12520
9165	nucleotide biosynthetic process	25.927	71.475	-1.85415	3/28 10.7%	81/8236 0.9%	PP3C4_3490 PP3C23_6060 PP3C24_12520
6778	porphyrin metabolic process	28.089	75.396	-1.87735	2/28 7.1%	23/8236 0.2%	PP3C18_16840 PP3C13_10750
34654	nucleobase, nucleoside, nucleotide and nucleic acid biosynthetic process	38.19	97.383	-1.98848	3/28 10.7%	93/8236 1.1%	PP3C4_3490 PP3C23_6060 PP3C24_12520
34404	nucleobase, nucleoside and nucleotide biosynthetic process	38.19	97.383	-1.98848	3/28 10.7%	93/8236 1.1%	PP3C4_3490 PP3C23_6060 PP3C24_12520
9058	biosynthetic process	40.165	98.967	-1.99549	12/28 42.8%	1607/8236 19.5%	PP3C4_3490 PP3C18_16840 PP3C13_10750 PP3C6_8700 PP3C11_14630 PP3C1_11090 PP3C23_6060 PP3C24_12520 PP3C12_10340 PP3C20_2980 PP3C5_16770 PP3C10_12450
6091	generation of precursor metabolites and energy	40.841	98.967	-1.99549	4/28 14.2%	195/8236 2.3%	PP3C4_3490 PP3C23_6060 PP3C10_25450 PP3C24_12520
51188	cofactor biosynthetic process	41.722	98.967	-1.99549	3/28 10.7%	96/8236 1.1%	PP3C18_16840 PP3C13_10750 PP3C6_8700
15672	monovalent inorganic cation transport	44.183	102.43	-2.01043	3/28 10.7%	98/8236 1.1%	PP3C4_3490 PP3C23_6060 PP3C24_12520
9987	cellular process	64.549	146.31	-2.16527	24/28 85.7%	5134/8236 62.3%	PP3C26_3620 PP3C18_16840 PP3C15_19390 PP3C13_10750 PP3C3_14080 PP3C23_6060 PP3C13_6570 PP3C24_12520 PP3C10_12450 PP3C11_12080 PP3C4_3490 PP3C23_22230 PP3C2_15060 PP3C4_8140 PP3C13_22210 PP3C6_1620 PP3C6_8700 PP3C11_14630 PP3C1_11090 PP3C1_32200 PP3C10_25450 PP3C12_10340 PP3C20_2980 PP3C5_16770
DXS1B
GO ID	GO Description	p-val	corrected p-val		Cluster Frequency	Total Frequency	Genes
15979	photosynthesis	3.0753e-30	3.1983e-28	27.4951	23/31 74.1%	145/8236 1.7%	PP3C11_18230 PP3C7_12850 PP3C16_16040 PP3C13_14980 PP3C2_23590 PP3C13_10540 PP3C3_10740 PP3C13_21050 PP3C11_12080 PP3C24_20960 PP3C9_15440 PP3C3_2620 PP3C3_5620 PP3C3_12510 PP3C20_640 PP3C4_5680 PP3C15_5850 PP3C11_23670 PP3C4_23170 PP3C22_10850 PP3C24_20010 PP3C10_25450 PP3C9_19520
44237	cellular metabolic process	0.00058456	0.030397	1.51717	29/31 93.5%	3915/8236 47.5%	PP3C11_14590 PP3C11_18230 PP3C7_12850 PP3C2_27550 PP3C2_23590 PP3C3_10740 PP3C23_6060 PP3C13_21050 PP3C17_4710 PP3C24_20960 PP3C3_5620 PP3C3_12510 PP3C15_5850 PP3C11_23670 PP3C2_19260 PP3C4_23170 PP3C22_10850 PP3C16_16040 PP3C13_14980 PP3C13_10540 PP3C12_24970 PP3C11_12080 PP3C9_15440 PP3C3_2620 PP3C20_640 PP3C4_5680 PP3C24_20010 PP3C10_25450 PP3C9_19520
9765	photosynthesis, light harvesting	0.032251	1.118	-0.0484418	5/31 16.1%	61/8236 0.7%	PP3C16_16040 PP3C13_14980 PP3C3_12510 PP3C4_5680 PP3C10_25450
19684	photosynthesis, light reaction	0.050745	1.3194	-0.120376	5/31 16.1%	67/8236 0.8%	PP3C16_16040 PP3C13_14980 PP3C3_12510 PP3C4_5680 PP3C10_25450
6091	generation of precursor metabolites and energy	0.066494	1.3831	-0.140854	7/31 22.5%	195/8236 2.3%	PP3C16_16040 PP3C13_14980 PP3C3_12510 PP3C4_5680 PP3C23_6060 PP3C10_25450 PP3C12_24970
8152	metabolic process	0.15592	2.7026	-0.431782	31/31 100.0%	5763/8236 69.9%	PP3C11_14590 PP3C11_18230 PP3C7_12850 PP3C2_27550 PP3C2_23590 PP3C3_10740 PP3C23_6060 PP3C13_21050 PP3C17_4710 PP3C24_20960 PP3C3_5620 PP3C3_12510 PP3C15_5850 PP3C11_23670 PP3C2_19260 PP3C4_23170 PP3C22_10850 PP3C16_16040 PP3C13_14980 PP3C13_10540 PP3C12_24970 PP3C12_20650 PP3C11_12080 PP3C9_15440 PP3C3_2620 PP3C20_640 PP3C4_5680 PP3C7_26570 PP3C24_20010 PP3C10_25450 PP3C9_19520
9987	cellular process	0.8213	10.273	-1.0117	29/31 93.5%	5134/8236 62.3%	PP3C11_14590 PP3C11_18230 PP3C7_12850 PP3C2_27550 PP3C2_23590 PP3C3_10740 PP3C23_6060 PP3C13_21050 PP3C17_4710 PP3C24_20960 PP3C3_5620 PP3C3_12510 PP3C15_5850 PP3C11_23670 PP3C2_19260 PP3C4_23170 PP3C22_10850 PP3C16_16040 PP3C13_14980 PP3C13_10540 PP3C12_24970 PP3C11_12080 PP3C9_15440 PP3C3_2620 PP3C20_640 PP3C4_5680 PP3C24_20010 PP3C10_25450 PP3C9_19520
42548	regulation of photosynthesis, light reaction	1.0866	10.273	-1.0117	2/31 6.4%	4/8236 0.0%	PP3C4_23170 PP3C13_21050
42549	photosystem II stabilization	1.0866	10.273	-1.0117	2/31 6.4%	4/8236 0.0%	PP3C4_23170 PP3C13_21050
10109	regulation of photosynthesis	1.0866	10.273	-1.0117	2/31 6.4%	4/8236 0.0%	PP3C4_23170 PP3C13_21050
43467	regulation of generation of precursor metabolites and energy	1.0866	10.273	-1.0117	2/31 6.4%	4/8236 0.0%	PP3C4_23170 PP3C13_21050
16114	terpenoid biosynthetic process	13.002	112.69	-2.05189	2/31 6.4%	14/8236 0.1%	PP3C11_14590 PP3C2_27550
6721	terpenoid metabolic process	14.891	119.13	-2.07602	2/31 6.4%	15/8236 0.1%	PP3C11_14590 PP3C2_27550
19748	secondary metabolic process	16.903	125.57	-2.09889	2/31 6.4%	16/8236 0.1%	PP3C11_14590 PP3C2_27550
6754	ATP biosynthetic process	50.335	307.93	-2.48845	2/31 6.4%	28/8236 0.3%	PP3C23_6060 PP3C12_24970
15985	energy coupled proton transport, down electrochemical gradient	50.335	307.93	-2.48845	2/31 6.4%	28/8236 0.3%	PP3C23_6060 PP3C12_24970
15986	ATP synthesis coupled proton transport	50.335	307.93	-2.48845	2/31 6.4%	28/8236 0.3%	PP3C23_6060 PP3C12_24970
8299	isoprenoid biosynthetic process	65.133	372.97	-2.57167	2/31 6.4%	32/8236 0.3%	PP3C11_14590 PP3C2_27550
6720	isoprenoid metabolic process	69.107	372.97	-2.57167	2/31 6.4%	33/8236 0.4%	PP3C11_14590 PP3C2_27550
9142	nucleoside triphosphate biosynthetic process	86.069	372.97	-2.57167	2/31 6.4%	37/8236 0.4%	PP3C23_6060 PP3C12_24970
9145	purine nucleoside triphosphate biosynthetic process	86.069	372.97	-2.57167	2/31 6.4%	37/8236 0.4%	PP3C23_6060 PP3C12_24970
46034	ATP metabolic process	86.069	372.97	-2.57167	2/31 6.4%	37/8236 0.4%	PP3C23_6060 PP3C12_24970
9201	ribonucleoside triphosphate biosynthetic process	86.069	372.97	-2.57167	2/31 6.4%	37/8236 0.4%	PP3C23_6060 PP3C12_24970
9206	purine ribonucleoside triphosphate biosynthetic process	86.069	372.97	-2.57167	2/31 6.4%	37/8236 0.4%	PP3C23_6060 PP3C12_24970
6119	oxidative phosphorylation	90.573	376.78	-2.57609	2/31 6.4%	38/8236 0.4%	PP3C23_6060 PP3C12_24970
9260	ribonucleotide biosynthetic process	130.28	444.13	-2.64751	2/31 6.4%	46/8236 0.5%	PP3C23_6060 PP3C12_24970
9144	purine nucleoside triphosphate metabolic process	130.28	444.13	-2.64751	2/31 6.4%	46/8236 0.5%	PP3C23_6060 PP3C12_24970
9152	purine ribonucleotide biosynthetic process	130.28	444.13	-2.64751	2/31 6.4%	46/8236 0.5%	PP3C23_6060 PP3C12_24970
9199	ribonucleoside triphosphate metabolic process	130.28	444.13	-2.64751	2/31 6.4%	46/8236 0.5%	PP3C23_6060 PP3C12_24970
9205	purine ribonucleoside triphosphate metabolic process	130.28	444.13	-2.64751	2/31 6.4%	46/8236 0.5%	PP3C23_6060 PP3C12_24970
9141	nucleoside triphosphate metabolic process	141.19	444.13	-2.64751	2/31 6.4%	48/8236 0.5%	PP3C23_6060 PP3C12_24970
16108	tetraterpenoid metabolic process	149.47	444.13	-2.64751	1/31 3.2%	4/8236 0.0%	PP3C11_14590
16109	tetraterpenoid biosynthetic process	149.47	444.13	-2.64751	1/31 3.2%	4/8236 0.0%	PP3C11_14590
16116	carotenoid metabolic process	149.47	444.13	-2.64751	1/31 3.2%	4/8236 0.0%	PP3C11_14590
16117	carotenoid biosynthetic process	149.47	444.13	-2.64751	1/31 3.2%	4/8236 0.0%	PP3C11_14590
6164	purine nucleotide biosynthetic process	176.22	499.16	-2.69824	2/31 6.4%	54/8236 0.6%	PP3C23_6060 PP3C12_24970
9259	ribonucleotide metabolic process	182.39	499.16	-2.69824	2/31 6.4%	55/8236 0.6%	PP3C23_6060 PP3C12_24970
DXS1D
GO ID	GO Description	p-val	corrected p-val		Cluster Frequency	Total Frequency	Genes
9414	response to water deprivation	1.3712e-05	0.0016866	2.77299	2/31 6.4%	2/8236 0.0%	PP3C16_3180 PP3C26_13000
9628	response to abiotic stimulus	3.7927e-05	0.0023325	2.63218	3/31 9.6%	18/8236 0.2%	PP3C9_23190 PP3C16_3180 PP3C26_13000
9415	response to water	0.00020376	0.008354	2.07811	2/31 6.4%	6/8236 0.0%	PP3C16_3180 PP3C26_13000
42221	response to chemical stimulus	0.00036784	0.010575	1.97572	5/31 16.1%	168/8236 2.0%	PP3C18_13590 PP3C9_23190 PP3C16_3180 PP3C2_19280 PP3C26_13000
6950	response to stress	0.00042986	0.010575	1.97572	7/31 22.5%	381/8236 4.6%	PP3C18_13590 PP3C24_13900 PP3C8_17250 PP3C9_23190 PP3C16_3180 PP3C2_19280 PP3C26_13000
6629	lipid metabolic process	0.00062114	0.012733	1.89507	7/31 22.5%	405/8236 4.9%	PP3C1_41080 PP3C11_14460 PP3C20_14280 PP3C26_3430 PP3C10_4440 PP3C2_14510 PP3C20_20340
50896	response to stimulus	0.0011907	0.020923	1.67938	7/31 22.5%	452/8236 5.4%	PP3C18_13590 PP3C24_13900 PP3C8_17250 PP3C9_23190 PP3C16_3180 PP3C2_19280 PP3C26_13000
6643	membrane lipid metabolic process	0.0015922	0.024481	1.61117	2/31 6.4%	16/8236 0.1%	PP3C20_14280 PP3C20_20340
9266	response to temperature stimulus	0.003764	0.038581	1.41363	1/31 3.2%	1/8236 0.0%	PP3C9_23190
6970	response to osmotic stress	0.003764	0.038581	1.41363	1/31 3.2%	1/8236 0.0%	PP3C9_23190
9651	response to salt stress	0.003764	0.038581	1.41363	1/31 3.2%	1/8236 0.0%	PP3C9_23190
9409	response to cold	0.003764	0.038581	1.41363	1/31 3.2%	1/8236 0.0%	PP3C9_23190
